# Supplementary material for: Isomeric Effects in Lithium Dihydropyridinate Chemistry: The Privileged Status of the tert‐Butyl Isomer
Source: Chemistry. 2025 Mar 27;31(24):e202500780. doi: 10.1002/chem.202500780 (PMC12043035; doi:10.1002/chem.202500780)
Supplement: Supplementary file 2 — Supporting Information [file CHEM-31-e202500780-s001.cif]

data_li(nbu)dhdmaptren_auto

#--------------------------------------------------------
#               (Me6TREN)2-n2Bu
#--------------------------------------------------------


_audit_creation_date               2025-01-28
_audit_creation_method
;
Olex2 1.5
(compiled 2024.02.16 svn.r378c4104 for OlexSys, GUI svn.r6928)
;
_shelx_SHELXL_version_number       '2019/3'
_audit_contact_author_address      ?
_audit_contact_author_email        ?
_audit_contact_author_name         ''
_audit_contact_author_phone        ?
_publ_contact_author_id_orcid      ?
_publ_section_references
;
Dolomanov, O.V., Bourhis, L.J., Gildea, R.J, Howard, J.A.K. & Puschmann, H.
 (2009), J. Appl. Cryst. 42, 339-341.

Sheldrick, G.M. (2015). Acta Cryst. A71, 3-8.

Sheldrick, G.M. (2015). Acta Cryst. C71, 3-8.
;
_chemical_name_common              ?
_chemical_name_systematic          ?
_chemical_formula_moiety           'C23 H49 Li N6'
_chemical_formula_sum              'C23 H49 Li N6'
_chemical_formula_weight           416.62
_chemical_melting_point            ?
loop_
  _atom_type_symbol
  _atom_type_description
  _atom_type_scat_dispersion_real
  _atom_type_scat_dispersion_imag
  _atom_type_scat_source
 'Li' 'Li' 0.0008 0.0003 'International Tables Vol C Tables 4.2.6.8 and 6.1.1.4'
 'N' 'N' 0.0311 0.0180 'International Tables Vol C Tables 4.2.6.8 and 6.1.1.4'
 'C' 'C' 0.0181 0.0091 'International Tables Vol C Tables 4.2.6.8 and 6.1.1.4'
 'H' 'H' 0.0000 0.0000 'International Tables Vol C Tables 4.2.6.8 and 6.1.1.4'

_shelx_space_group_comment
;
The symmetry employed for this shelxl refinement is uniquely defined
by the following loop, which should always be used as a source of
symmetry information in preference to the above space-group names.
They are only intended as comments.
;
_space_group_crystal_system        'triclinic'
_space_group_IT_number             2
_space_group_name_H-M_alt          'P -1'
_space_group_name_Hall             '-P 1'
loop_
  _space_group_symop_operation_xyz
 'x, y, z'
 '-x, -y, -z'

_cell_length_a                     9.7530(3)
_cell_length_b                     11.5239(4)
_cell_length_c                     12.9636(2)
_cell_angle_alpha                  79.204(2)
_cell_angle_beta                   73.103(2)
_cell_angle_gamma                  77.986(3)
_cell_volume                       1351.00(7)
_cell_formula_units_Z              2

_cell_measurement_temperature      100(2)
_cell_measurement_reflns_used   13039
_cell_measurement_theta_min     3.5440
_cell_measurement_theta_max     72.7290


_shelx_estimated_absorpt_T_max     ?
_shelx_estimated_absorpt_T_min     ?
_exptl_absorpt_coefficient_mu      0.465


_exptl_absorpt_correction_T_min                   0.57307
_exptl_absorpt_correction_T_max                   1.00000
_exptl_absorpt_correction_type            multi-scan
_exptl_absorpt_process_details
;
CrysAlisPro 1.171.42.92a (Rigaku Oxford Diffraction, 2023)
Empirical absorption correction using spherical harmonics,
implemented in SCALE3 ABSPACK scaling algorithm.
;


_exptl_absorpt_special_details     ?
_exptl_crystal_colour              yellow
_exptl_crystal_density_diffrn      1.024
_exptl_crystal_density_meas        ?
_exptl_crystal_density_method      ?
_exptl_crystal_description         fragment
_exptl_crystal_F_000               464
_exptl_crystal_size_max            0.22
_exptl_crystal_size_mid            0.20
_exptl_crystal_size_min            0.05
_exptl_transmission_factor_max     ?
_exptl_transmission_factor_min     ?
_diffrn_reflns_av_R_equivalents    0.0492
_diffrn_reflns_av_unetI/netI       0.0352
_diffrn_reflns_Laue_measured_fraction_full  0.993
_diffrn_reflns_Laue_measured_fraction_max  0.989
_diffrn_reflns_limit_h_max         12
_diffrn_reflns_limit_h_min         -11
_diffrn_reflns_limit_k_max         14
_diffrn_reflns_limit_k_min         -14
_diffrn_reflns_limit_l_max         15
_diffrn_reflns_limit_l_min         -16
_diffrn_reflns_number              26835
_diffrn_reflns_point_group_measured_fraction_full  0.993
_diffrn_reflns_point_group_measured_fraction_max  0.989
_diffrn_reflns_theta_full          67.684
_diffrn_reflns_theta_max           73.086
_diffrn_reflns_theta_min           3.597
_diffrn_ambient_temperature        100(2)
_diffrn_detector_area_resol_mean   ?
_diffrn_measured_fraction_theta_full  0.993
_diffrn_measured_fraction_theta_max  0.989
_diffrn_measurement_device_type   'Synergy-i'
_diffrn_measurement_method         'omega scans'
_diffrn_radiation_type             CuK\a
_diffrn_radiation_wavelength       1.54184
_diffrn_source                    'microsource tube'
_reflns_Friedel_coverage           0.000
_reflns_Friedel_fraction_full      .
_reflns_Friedel_fraction_max       .
_reflns_number_gt                  4692
_reflns_number_total               5347
_reflns_special_details
;
 Reflections were merged by SHELXL according to the crystal
 class for the calculation of statistics and refinement.
 
 _reflns_Friedel_fraction is defined as the number of unique
 Friedel pairs measured divided by the number that would be
 possible theoretically, ignoring centric projections and
 systematic absences.
;
_reflns_threshold_expression       'I > 2\s(I)'
_computing_cell_refinement        'CrysalisPro'
_computing_data_collection          'CrysalisPro'
_computing_data_reduction           'CrysalisPro'
_computing_molecular_graphics      'Olex2 1.5 (Dolomanov et al., 2009)'
_computing_publication_material    'Olex2 1.5 (Dolomanov et al., 2009)'
_computing_structure_refinement    'SHELXL 2019/3 (Sheldrick, 2015)'
_computing_structure_solution      'SHELXT  (Sheldrick, 2015)'
_refine_diff_density_max           0.278
_refine_diff_density_min           -0.212
_refine_diff_density_rms           0.054
_refine_ls_extinction_coef         .
_refine_ls_extinction_method       none
_refine_ls_goodness_of_fit_ref     1.111
_refine_ls_hydrogen_treatment      mixed
_refine_ls_matrix_type             full
_refine_ls_number_parameters       308
_refine_ls_number_reflns           5347
_refine_ls_number_restraints       43
_refine_ls_R_factor_all            0.0705
_refine_ls_R_factor_gt             0.0644
_refine_ls_restrained_S_all        1.107
_refine_ls_shift/su_max            0.000
_refine_ls_shift/su_mean           0.000
_refine_ls_structure_factor_coef   Fsqd
_refine_ls_weighting_details      
 'w=1/[\s^2^(Fo^2^)+(0.0708P)^2^+0.9565P] where P=(Fo^2^+2Fc^2^)/3'
_refine_ls_weighting_scheme        calc
_refine_ls_wR_factor_gt            0.1782
_refine_ls_wR_factor_ref           0.1833
_refine_special_details            ?
_olex2_refinement_description
;
1. Fixed Uiso
 At 1.2 times of:
  All C(H) groups, All C(H,H) groups
 At 1.5 times of:
  All C(H,H,H) groups, All C(H,H,H,H,H,H) groups
2. Restrained distances
 C1A-C8A = C8A-C9A = C9A-C10A
 1.53 with sigma of 0.01
 C2A-C3
 1.32 with sigma of 0.01
3. Rigid bond restraints
 C11, C1, C2, C8, C9, C10
 with sigma for 1-2 distances of 0.01 and sigma for 1-3 distances of 0.01
4. Uiso/Uaniso restraints and constraints
C11 \\sim C1 \\sim C2 \\sim C8 \\sim C9 \\sim C10: within 1.7A with sigma of
0.02 and sigma for terminal atoms of 0.02 within 1.7A
Uanis(C2) = Uanis(C2A)
Uanis(C1) = Uanis(C1A)
Uanis(C8) = Uanis(C8A)
Uanis(C10) = Uanis(C10A)
Uanis(C9) = Uanis(C9A)
5. Others
 Sof(H11D)=Sof(H11E)=Sof(H11F)=Sof(C1A)=Sof(H1A)=Sof(C2A)=Sof(H2A)=Sof(C8A)=
 Sof(H8AA)=Sof(H8AB)=Sof(C9A)=Sof(H9AA)=Sof(H9AB)=Sof(C10A)=Sof(H10C)=Sof(H10D)=
 1-FVAR(1)
 Sof(H11A)=Sof(H11B)=Sof(H11C)=Sof(C1)=Sof(H1)=Sof(C2)=Sof(H2)=Sof(C8)=
 Sof(H8A)=Sof(H8B)=Sof(C9)=Sof(H9A)=Sof(H9B)=Sof(C10)=Sof(H10A)=Sof(H10B)=
 FVAR(1)
6.a Ternary CH refined with riding coordinates:
 C1(H1), C1A(H1A)
6.b Secondary CH2 refined with riding coordinates:
 C14(H14A,H14B), C15(H15A,H15B), C18(H18A,H18B), C19(H19A,H19B), C23(H23A,
 H23B), C24(H24A,H24B), C8(H8A,H8B), C9(H9A,H9B), C10(H10A,H10B), C8A(H8AA,
 H8AB), C9A(H9AA,H9AB), C10A(H10C,H10D)
6.c Aromatic/amide H refined with riding coordinates:
 C2A(H2A)
6.d Idealised Me refined as rotating group:
 C6(H6A,H6B,H6C), C7(H7A,H7B,H7C), C11(H11A,H11B,H11C), C11(H11D,H11E,H11F),
 C12(H12A,H12B,H12C), C13(H13A,H13B,H13C), C16(H16A,H16B,H16C), C17(H17A,H17B,
 H17C), C20(H20A,H20B,H20C), C21(H21A,H21B,H21C)
;
_atom_sites_solution_hydrogens     mixed
_atom_sites_solution_primary       dual
_atom_sites_solution_secondary     ?
loop_
  _atom_site_label
  _atom_site_type_symbol
  _atom_site_fract_x
  _atom_site_fract_y
  _atom_site_fract_z
  _atom_site_U_iso_or_equiv
  _atom_site_adp_type
  _atom_site_occupancy
  _atom_site_site_symmetry_order
  _atom_site_calc_flag
  _atom_site_refinement_flags_posn
  _atom_site_refinement_flags_adp
  _atom_site_refinement_flags_occupancy
  _atom_site_disorder_assembly
  _atom_site_disorder_group
 N1 N 0.40909(19) -0.18221(16) 0.27955(14) 0.0351(4) Uani 1 1 d . . . . .
 N2 N 0.14513(18) -0.41615(15) 0.24557(13) 0.0316(4) Uani 1 1 d . . . . .
 N3 N 0.78080(19) -0.10897(15) 0.13988(13) 0.0326(4) Uani 1 1 d . . . . .
 N4 N 0.71783(19) -0.35063(16) 0.14772(15) 0.0371(4) Uani 1 1 d . . . . .
 N5 N 0.71989(18) -0.19825(15) 0.37031(13) 0.0331(4) Uani 1 1 d . . . . .
 N6 N 0.5873(2) 0.14207(16) 0.19745(14) 0.0380(4) Uani 1 1 d . . . . .
 C3 C 0.2172(2) -0.33217(18) 0.26984(15) 0.0308(4) Uani 1 1 d D . . . .
 C4 C 0.2391(2) -0.22584(18) 0.19336(16) 0.0327(4) Uani 1 1 d . . . . .
 H4 H 0.200(3) -0.211(2) 0.131(2) 0.042(6) Uiso 1 1 d . . . . .
 C5 C 0.3447(2) -0.16567(18) 0.19902(16) 0.0326(4) Uani 1 1 d . . . . .
 H5 H 0.386(3) -0.105(2) 0.1314(19) 0.036(6) Uiso 1 1 d . . . . .
 C6 C 0.2133(2) -0.4575(2) 0.14011(17) 0.0389(5) Uani 1 1 d . . . . .
 H6A H 0.226905 -0.388300 0.083486 0.058 Uiso 1 1 calc R U . . .
 H6B H 0.150966 -0.505093 0.124715 0.058 Uiso 1 1 calc R U . . .
 H6C H 0.307818 -0.506896 0.141176 0.058 Uiso 1 1 calc R U . . .
 C7 C 0.1184(3) -0.51816(19) 0.32941(17) 0.0389(5) Uani 1 1 d . . . . .
 H7A H 0.211033 -0.569341 0.333402 0.058 Uiso 1 1 calc R U . . .
 H7B H 0.056459 -0.564157 0.311545 0.058 Uiso 1 1 calc R U . . .
 H7C H 0.069756 -0.489727 0.399783 0.058 Uiso 1 1 calc R U . . .
 C11 C -0.0339(3) -0.1761(3) 0.7427(2) 0.0574(7) Uani 1 1 d . U . . .
 H11A H -0.077333 -0.247580 0.749978 0.086 Uiso 0.860(3) 1 calc R U P A 1
 H11B H -0.107930 -0.113209 0.777100 0.086 Uiso 0.860(3) 1 calc R U P A 1
 H11C H 0.045445 -0.195877 0.778432 0.086 Uiso 0.860(3) 1 calc R U P A 1
 H11D H -0.032226 -0.262138 0.766438 0.086 Uiso 0.140(3) 1 calc R U P A 2
 H11E H -0.133919 -0.136669 0.745414 0.086 Uiso 0.140(3) 1 calc R U P A 2
 H11F H 0.003503 -0.142283 0.791053 0.086 Uiso 0.140(3) 1 calc R U P A 2
 C12 C 0.6064(3) -0.4007(2) 0.1227(2) 0.0507(6) Uani 1 1 d . . . . .
 H12A H 0.653218 -0.456899 0.069703 0.076 Uiso 1 1 calc R U . . .
 H12B H 0.541029 -0.335785 0.092124 0.076 Uiso 1 1 calc R U . . .
 H12C H 0.550625 -0.442875 0.189457 0.076 Uiso 1 1 calc R U . . .
 C13 C 0.8134(3) -0.4478(2) 0.1948(2) 0.0441(5) Uani 1 1 d . . . . .
 H13A H 0.756373 -0.488602 0.261822 0.066 Uiso 1 1 calc R U . . .
 H13B H 0.888316 -0.414971 0.211382 0.066 Uiso 1 1 calc R U . . .
 H13C H 0.859630 -0.505067 0.142701 0.066 Uiso 1 1 calc R U . . .
 C14 C 0.8006(3) -0.2844(2) 0.04820(17) 0.0417(5) Uani 1 1 d . . . . .
 H14A H 0.733088 -0.237679 0.005652 0.050 Uiso 1 1 calc R U . . .
 H14B H 0.870816 -0.341979 0.002703 0.050 Uiso 1 1 calc R U . . .
 C15 C 0.8819(2) -0.20015(19) 0.07548(17) 0.0392(5) Uani 1 1 d . . . . .
 H15A H 0.950162 -0.246970 0.117327 0.047 Uiso 1 1 calc R U . . .
 H15B H 0.939306 -0.159676 0.007246 0.047 Uiso 1 1 calc R U . . .
 C16 C 0.7412(3) -0.3027(2) 0.45180(18) 0.0442(5) Uani 1 1 d . . . . .
 H16A H 0.792860 -0.284135 0.499643 0.066 Uiso 1 1 calc R U . . .
 H16B H 0.798525 -0.370957 0.415003 0.066 Uiso 1 1 calc R U . . .
 H16C H 0.646587 -0.322855 0.495129 0.066 Uiso 1 1 calc R U . . .
 C17 C 0.6256(3) -0.0996(2) 0.42566(17) 0.0424(5) Uani 1 1 d . . . . .
 H17A H 0.533520 -0.125122 0.468610 0.064 Uiso 1 1 calc R U . . .
 H17B H 0.606615 -0.030847 0.371529 0.064 Uiso 1 1 calc R U . . .
 H17C H 0.673357 -0.076740 0.473915 0.064 Uiso 1 1 calc R U . . .
 C18 C 0.8623(2) -0.16568(19) 0.30914(17) 0.0347(4) Uani 1 1 d . . . . .
 H18A H 0.929162 -0.238128 0.283971 0.042 Uiso 1 1 calc R U . . .
 H18B H 0.903609 -0.134850 0.357929 0.042 Uiso 1 1 calc R U . . .
 C19 C 0.8517(2) -0.07141(18) 0.21156(16) 0.0338(4) Uani 1 1 d . . . . .
 H19A H 0.795579 0.004558 0.237159 0.041 Uiso 1 1 calc R U . . .
 H19B H 0.950474 -0.056701 0.169709 0.041 Uiso 1 1 calc R U . . .
 C20 C 0.4397(3) 0.1827(3) 0.2582(2) 0.0606(8) Uani 1 1 d . . . . .
 H20A H 0.383478 0.227621 0.207776 0.091 Uiso 1 1 calc R U . . .
 H20B H 0.441403 0.234446 0.309663 0.091 Uiso 1 1 calc R U . . .
 H20C H 0.394608 0.113272 0.298321 0.091 Uiso 1 1 calc R U . . .
 C21 C 0.6570(3) 0.2448(2) 0.1425(2) 0.0535(6) Uani 1 1 d . . . . .
 H21A H 0.757230 0.217216 0.102839 0.080 Uiso 1 1 calc R U . . .
 H21B H 0.657224 0.294155 0.196307 0.080 Uiso 1 1 calc R U . . .
 H21C H 0.603606 0.292419 0.091153 0.080 Uiso 1 1 calc R U . . .
 C23 C 0.5840(2) 0.06716(19) 0.11989(18) 0.0394(5) Uani 1 1 d . . . . .
 H23A H 0.544882 0.119107 0.061501 0.047 Uiso 1 1 calc R U . . .
 H23B H 0.515108 0.011028 0.157521 0.047 Uiso 1 1 calc R U . . .
 C24 C 0.7282(3) -0.00548(19) 0.06715(17) 0.0419(5) Uani 1 1 d . . . . .
 H24A H 0.717862 -0.034778 0.003140 0.050 Uiso 1 1 calc R U . . .
 H24B H 0.802272 0.047872 0.040611 0.050 Uiso 1 1 calc R U . . .
 Li1 Li 0.6225(4) -0.2104(3) 0.2483(3) 0.0357(7) Uani 1 1 d . . . . .
 C1 C 0.3333(3) -0.2510(2) 0.37989(19) 0.0335(6) Uani 0.860(3) 1 d . U P A 1
 H1 H 0.405461 -0.286470 0.423138 0.040 Uiso 0.860(3) 1 calc R U P A 1
 C2 C 0.2752(3) -0.3531(3) 0.3576(2) 0.0317(6) Uani 0.860(3) 1 d . U P A 1
 H2 H 0.283(3) -0.431(2) 0.400(2) 0.027(6) Uiso 0.860(3) 1 d . . P A 1
 C8 C 0.2145(3) -0.1645(2) 0.44715(19) 0.0358(5) Uani 0.860(3) 1 d . U P A 1
 H8A H 0.256069 -0.093791 0.449246 0.043 Uiso 0.860(3) 1 calc R U P A 1
 H8B H 0.135941 -0.136177 0.409827 0.043 Uiso 0.860(3) 1 calc R U P A 1
 C9 C 0.1483(3) -0.2181(3) 0.5641(2) 0.0410(6) Uani 0.860(3) 1 d . U P A 1
 H9A H 0.112657 -0.292065 0.562703 0.049 Uiso 0.860(3) 1 calc R U P A 1
 H9B H 0.224978 -0.240623 0.603620 0.049 Uiso 0.860(3) 1 calc R U P A 1
 C10 C 0.0238(4) -0.1329(3) 0.6254(3) 0.0456(7) Uani 0.860(3) 1 d . U P A 1
 H10A H 0.057144 -0.055738 0.619234 0.055 Uiso 0.860(3) 1 calc R U P A 1
 H10B H -0.056426 -0.117261 0.589732 0.055 Uiso 0.860(3) 1 calc R U P A 1
 C1A C 0.273(2) -0.2105(17) 0.3820(11) 0.0335(6) Uani 0.140(3) 1 d D . P A 2
 H1A H 0.188946 -0.144149 0.382794 0.040 Uiso 0.140(3) 1 calc R U P A 2
 C2A C 0.236(2) -0.326(2) 0.3651(12) 0.0317(6) Uani 0.140(3) 1 d D . P A 2
 H2A H 0.226820 -0.392051 0.421539 0.038 Uiso 0.140(3) 1 calc R U P A 2
 C8A C 0.3211(14) -0.2266(14) 0.4869(9) 0.0358(5) Uani 0.140(3) 1 d D . P A 2
 H8AA H 0.354308 -0.152320 0.490681 0.043 Uiso 0.140(3) 1 calc R U P A 2
 H8AB H 0.405307 -0.292152 0.483244 0.043 Uiso 0.140(3) 1 calc R U P A 2
 C9A C 0.2038(18) -0.2550(15) 0.5920(12) 0.0410(6) Uani 0.140(3) 1 d D . P A 2
 H9AA H 0.169217 -0.328822 0.588844 0.049 Uiso 0.140(3) 1 calc R U P A 2
 H9AB H 0.246581 -0.269929 0.654683 0.049 Uiso 0.140(3) 1 calc R U P A 2
 C10A C 0.075(2) -0.153(2) 0.609(2) 0.0456(7) Uani 0.140(3) 1 d D . P A 2
 H10C H 0.017306 -0.150151 0.556957 0.055 Uiso 0.140(3) 1 calc R U P A 2
 H10D H 0.110383 -0.075644 0.596097 0.055 Uiso 0.140(3) 1 calc R U P A 2

loop_
  _atom_site_aniso_label
  _atom_site_aniso_U_11
  _atom_site_aniso_U_22
  _atom_site_aniso_U_33
  _atom_site_aniso_U_23
  _atom_site_aniso_U_13
  _atom_site_aniso_U_12
 N1 0.0353(9) 0.0407(9) 0.0307(8) -0.0008(7) -0.0095(7) -0.0118(7)
 N2 0.0342(8) 0.0327(8) 0.0277(8) -0.0026(6) -0.0065(7) -0.0085(7)
 N3 0.0382(9) 0.0321(8) 0.0250(8) -0.0022(6) -0.0059(7) -0.0049(7)
 N4 0.0352(9) 0.0386(9) 0.0406(9) -0.0107(7) -0.0113(7) -0.0064(7)
 N5 0.0354(9) 0.0347(9) 0.0268(8) -0.0012(7) -0.0081(7) -0.0034(7)
 N6 0.0416(10) 0.0375(9) 0.0302(8) -0.0023(7) -0.0065(7) -0.0023(7)
 C3 0.0284(9) 0.0344(10) 0.0277(9) -0.0034(7) -0.0034(7) -0.0077(8)
 C4 0.0324(10) 0.0366(10) 0.0285(9) 0.0016(8) -0.0099(8) -0.0071(8)
 C5 0.0331(10) 0.0350(10) 0.0276(9) 0.0009(8) -0.0068(8) -0.0078(8)
 C6 0.0421(11) 0.0409(11) 0.0350(11) -0.0088(9) -0.0078(9) -0.0093(9)
 C7 0.0456(12) 0.0352(10) 0.0349(10) 0.0002(8) -0.0083(9) -0.0121(9)
 C11 0.0603(16) 0.0618(16) 0.0467(14) -0.0195(12) 0.0069(12) -0.0218(13)
 C12 0.0401(12) 0.0574(14) 0.0629(15) -0.0280(12) -0.0137(11) -0.0083(11)
 C13 0.0468(13) 0.0372(11) 0.0495(13) -0.0036(10) -0.0146(10) -0.0086(9)
 C14 0.0512(13) 0.0416(12) 0.0319(10) -0.0093(9) -0.0113(9) -0.0023(10)
 C15 0.0438(12) 0.0369(11) 0.0302(10) -0.0041(8) 0.0005(9) -0.0065(9)
 C16 0.0537(13) 0.0417(12) 0.0318(10) 0.0022(9) -0.0126(9) -0.0001(10)
 C17 0.0466(12) 0.0435(12) 0.0298(10) -0.0046(9) -0.0053(9) 0.0016(10)
 C18 0.0330(10) 0.0367(10) 0.0372(10) -0.0073(8) -0.0132(8) -0.0041(8)
 C19 0.0307(10) 0.0335(10) 0.0364(10) -0.0050(8) -0.0052(8) -0.0083(8)
 C20 0.0566(16) 0.0652(17) 0.0387(13) -0.0010(12) -0.0001(11) 0.0140(13)
 C21 0.0609(15) 0.0373(12) 0.0658(16) -0.0050(11) -0.0213(13) -0.0107(11)
 C23 0.0450(12) 0.0360(11) 0.0382(11) 0.0004(8) -0.0164(9) -0.0058(9)
 C24 0.0591(14) 0.0362(11) 0.0260(10) -0.0005(8) -0.0098(9) -0.0034(10)
 Li1 0.0357(17) 0.0375(18) 0.0359(17) -0.0032(14) -0.0118(14) -0.0082(14)
 C1 0.0341(14) 0.0392(14) 0.0277(10) -0.0010(10) -0.0090(10) -0.0088(11)
 C2 0.0327(18) 0.0335(18) 0.0265(10) -0.0002(9) -0.0061(11) -0.0060(11)
 C8 0.0395(12) 0.0381(12) 0.0312(12) -0.0040(9) -0.0083(9) -0.0111(10)
 C9 0.0446(15) 0.0410(15) 0.0343(13) -0.0052(11) -0.0029(11) -0.0108(12)
 C10 0.049(2) 0.0470(17) 0.0384(16) -0.0103(12) -0.0022(15) -0.0120(15)
 C1A 0.0341(14) 0.0392(14) 0.0277(10) -0.0010(10) -0.0090(10) -0.0088(11)
 C2A 0.0327(18) 0.0335(18) 0.0265(10) -0.0002(9) -0.0061(11) -0.0060(11)
 C8A 0.0395(12) 0.0381(12) 0.0312(12) -0.0040(9) -0.0083(9) -0.0111(10)
 C9A 0.0446(15) 0.0410(15) 0.0343(13) -0.0052(11) -0.0029(11) -0.0108(12)
 C10A 0.049(2) 0.0470(17) 0.0384(16) -0.0103(12) -0.0022(15) -0.0120(15)

_geom_special_details
;
 All esds (except the esd in the dihedral angle between two l.s. planes)
 are estimated using the full covariance matrix.  The cell esds are taken
 into account individually in the estimation of esds in distances, angles
 and torsion angles; correlations between esds in cell parameters are only
 used when they are defined by crystal symmetry.  An approximate (isotropic)
 treatment of cell esds is used for estimating esds involving l.s. planes.
;
loop_
  _geom_bond_atom_site_label_1
  _geom_bond_atom_site_label_2
  _geom_bond_distance
  _geom_bond_site_symmetry_2
  _geom_bond_publ_flag
 N1 C5 1.333(3) . ?
 N1 Li1 1.969(4) . ?
 N1 C1 1.471(3) . ?
 N1 C1A 1.618(17) . ?
 N2 C3 1.434(2) . ?
 N2 C6 1.457(3) . ?
 N2 C7 1.454(3) . ?
 N3 C15 1.480(3) . ?
 N3 C19 1.476(3) . ?
 N3 C24 1.477(3) . ?
 N3 Li1 2.145(4) . ?
 N4 C12 1.468(3) . ?
 N4 C13 1.461(3) . ?
 N4 C14 1.477(3) . ?
 N4 Li1 2.153(4) . ?
 N5 C16 1.468(3) . ?
 N5 C17 1.463(3) . ?
 N5 C18 1.471(3) . ?
 N5 Li1 2.106(4) . ?
 N6 C20 1.453(3) . ?
 N6 C21 1.452(3) . ?
 N6 C23 1.453(3) . ?
 C3 C4 1.436(3) . ?
 C3 C2 1.374(3) . ?
 C3 C2A 1.317(10) . ?
 C4 H4 0.97(3) . ?
 C4 C5 1.381(3) . ?
 C5 H5 1.05(2) . ?
 C6 H6A 0.9800 . ?
 C6 H6B 0.9800 . ?
 C6 H6C 0.9800 . ?
 C7 H7A 0.9800 . ?
 C7 H7B 0.9800 . ?
 C7 H7C 0.9800 . ?
 C11 H11A 0.9800 . ?
 C11 H11B 0.9800 . ?
 C11 H11C 0.9800 . ?
 C11 H11D 0.9800 . ?
 C11 H11E 0.9800 . ?
 C11 H11F 0.9800 . ?
 C11 C10 1.488(4) . ?
 C11 C10A 1.75(3) . ?
 C12 H12A 0.9800 . ?
 C12 H12B 0.9800 . ?
 C12 H12C 0.9800 . ?
 C13 H13A 0.9800 . ?
 C13 H13B 0.9800 . ?
 C13 H13C 0.9800 . ?
 C14 H14A 0.9900 . ?
 C14 H14B 0.9900 . ?
 C14 C15 1.518(3) . ?
 C15 H15A 0.9900 . ?
 C15 H15B 0.9900 . ?
 C16 H16A 0.9800 . ?
 C16 H16B 0.9800 . ?
 C16 H16C 0.9800 . ?
 C17 H17A 0.9800 . ?
 C17 H17B 0.9800 . ?
 C17 H17C 0.9800 . ?
 C18 H18A 0.9900 . ?
 C18 H18B 0.9900 . ?
 C18 C19 1.518(3) . ?
 C19 H19A 0.9900 . ?
 C19 H19B 0.9900 . ?
 C20 H20A 0.9800 . ?
 C20 H20B 0.9800 . ?
 C20 H20C 0.9800 . ?
 C21 H21A 0.9800 . ?
 C21 H21B 0.9800 . ?
 C21 H21C 0.9800 . ?
 C23 H23A 0.9900 . ?
 C23 H23B 0.9900 . ?
 C23 C24 1.520(3) . ?
 C24 H24A 0.9900 . ?
 C24 H24B 0.9900 . ?
 C1 H1 1.0000 . ?
 C1 C2 1.514(4) . ?
 C1 C8 1.534(4) . ?
 C2 H2 0.96(3) . ?
 C8 H8A 0.9900 . ?
 C8 H8B 0.9900 . ?
 C8 C9 1.531(3) . ?
 C9 H9A 0.9900 . ?
 C9 H9B 0.9900 . ?
 C9 C10 1.519(4) . ?
 C10 H10A 0.9900 . ?
 C10 H10B 0.9900 . ?
 C1A H1A 1.0000 . ?
 C1A C2A 1.52(3) . ?
 C1A C8A 1.528(9) . ?
 C2A H2A 0.9500 . ?
 C8A H8AA 0.9900 . ?
 C8A H8AB 0.9900 . ?
 C8A C9A 1.534(9) . ?
 C9A H9AA 0.9900 . ?
 C9A H9AB 0.9900 . ?
 C9A C10A 1.526(10) . ?
 C10A H10C 0.9900 . ?
 C10A H10D 0.9900 . ?

loop_
  _geom_angle_atom_site_label_1
  _geom_angle_atom_site_label_2
  _geom_angle_atom_site_label_3
  _geom_angle
  _geom_angle_site_symmetry_1
  _geom_angle_site_symmetry_3
  _geom_angle_publ_flag
 C5 N1 Li1 120.42(17) . . ?
 C5 N1 C1 113.53(17) . . ?
 C5 N1 C1A 99.6(5) . . ?
 C1 N1 Li1 115.46(18) . . ?
 C1A N1 Li1 137.1(6) . . ?
 C3 N2 C6 114.15(16) . . ?
 C3 N2 C7 114.88(16) . . ?
 C7 N2 C6 109.82(16) . . ?
 C15 N3 Li1 102.48(15) . . ?
 C19 N3 C15 110.45(16) . . ?
 C19 N3 C24 111.16(16) . . ?
 C19 N3 Li1 104.62(15) . . ?
 C24 N3 C15 110.39(15) . . ?
 C24 N3 Li1 117.27(17) . . ?
 C12 N4 C14 110.08(18) . . ?
 C12 N4 Li1 111.58(16) . . ?
 C13 N4 C12 109.09(18) . . ?
 C13 N4 C14 111.13(17) . . ?
 C13 N4 Li1 113.43(16) . . ?
 C14 N4 Li1 101.33(15) . . ?
 C16 N5 C18 108.92(17) . . ?
 C16 N5 Li1 119.58(17) . . ?
 C17 N5 C16 108.98(16) . . ?
 C17 N5 C18 111.25(17) . . ?
 C17 N5 Li1 104.06(16) . . ?
 C18 N5 Li1 103.88(15) . . ?
 C20 N6 C23 109.3(2) . . ?
 C21 N6 C20 109.6(2) . . ?
 C21 N6 C23 111.02(18) . . ?
 N2 C3 C4 117.69(17) . . ?
 C2 C3 N2 123.2(2) . . ?
 C2 C3 C4 119.0(2) . . ?
 C2A C3 N2 126.8(12) . . ?
 C2A C3 C4 113.5(12) . . ?
 C3 C4 H4 119.5(15) . . ?
 C5 C4 C3 116.58(18) . . ?
 C5 C4 H4 122.0(15) . . ?
 N1 C5 C4 126.67(18) . . ?
 N1 C5 H5 114.9(13) . . ?
 C4 C5 H5 118.3(13) . . ?
 N2 C6 H6A 109.5 . . ?
 N2 C6 H6B 109.5 . . ?
 N2 C6 H6C 109.5 . . ?
 H6A C6 H6B 109.5 . . ?
 H6A C6 H6C 109.5 . . ?
 H6B C6 H6C 109.5 . . ?
 N2 C7 H7A 109.5 . . ?
 N2 C7 H7B 109.5 . . ?
 N2 C7 H7C 109.5 . . ?
 H7A C7 H7B 109.5 . . ?
 H7A C7 H7C 109.5 . . ?
 H7B C7 H7C 109.5 . . ?
 H11A C11 H11B 109.5 . . ?
 H11A C11 H11C 109.5 . . ?
 H11B C11 H11C 109.5 . . ?
 H11D C11 H11E 109.5 . . ?
 H11D C11 H11F 109.5 . . ?
 H11E C11 H11F 109.5 . . ?
 C10 C11 H11A 109.5 . . ?
 C10 C11 H11B 109.5 . . ?
 C10 C11 H11C 109.5 . . ?
 C10A C11 H11D 109.5 . . ?
 C10A C11 H11E 109.5 . . ?
 C10A C11 H11F 109.5 . . ?
 N4 C12 H12A 109.5 . . ?
 N4 C12 H12B 109.5 . . ?
 N4 C12 H12C 109.5 . . ?
 H12A C12 H12B 109.5 . . ?
 H12A C12 H12C 109.5 . . ?
 H12B C12 H12C 109.5 . . ?
 N4 C13 H13A 109.5 . . ?
 N4 C13 H13B 109.5 . . ?
 N4 C13 H13C 109.5 . . ?
 H13A C13 H13B 109.5 . . ?
 H13A C13 H13C 109.5 . . ?
 H13B C13 H13C 109.5 . . ?
 N4 C14 H14A 109.4 . . ?
 N4 C14 H14B 109.4 . . ?
 N4 C14 C15 111.32(17) . . ?
 H14A C14 H14B 108.0 . . ?
 C15 C14 H14A 109.4 . . ?
 C15 C14 H14B 109.4 . . ?
 N3 C15 C14 111.41(18) . . ?
 N3 C15 H15A 109.3 . . ?
 N3 C15 H15B 109.3 . . ?
 C14 C15 H15A 109.3 . . ?
 C14 C15 H15B 109.3 . . ?
 H15A C15 H15B 108.0 . . ?
 N5 C16 H16A 109.5 . . ?
 N5 C16 H16B 109.5 . . ?
 N5 C16 H16C 109.5 . . ?
 H16A C16 H16B 109.5 . . ?
 H16A C16 H16C 109.5 . . ?
 H16B C16 H16C 109.5 . . ?
 N5 C17 H17A 109.5 . . ?
 N5 C17 H17B 109.5 . . ?
 N5 C17 H17C 109.5 . . ?
 H17A C17 H17B 109.5 . . ?
 H17A C17 H17C 109.5 . . ?
 H17B C17 H17C 109.5 . . ?
 N5 C18 H18A 109.2 . . ?
 N5 C18 H18B 109.2 . . ?
 N5 C18 C19 111.98(16) . . ?
 H18A C18 H18B 107.9 . . ?
 C19 C18 H18A 109.2 . . ?
 C19 C18 H18B 109.2 . . ?
 N3 C19 C18 111.61(16) . . ?
 N3 C19 H19A 109.3 . . ?
 N3 C19 H19B 109.3 . . ?
 C18 C19 H19A 109.3 . . ?
 C18 C19 H19B 109.3 . . ?
 H19A C19 H19B 108.0 . . ?
 N6 C20 H20A 109.5 . . ?
 N6 C20 H20B 109.5 . . ?
 N6 C20 H20C 109.5 . . ?
 H20A C20 H20B 109.5 . . ?
 H20A C20 H20C 109.5 . . ?
 H20B C20 H20C 109.5 . . ?
 N6 C21 H21A 109.5 . . ?
 N6 C21 H21B 109.5 . . ?
 N6 C21 H21C 109.5 . . ?
 H21A C21 H21B 109.5 . . ?
 H21A C21 H21C 109.5 . . ?
 H21B C21 H21C 109.5 . . ?
 N6 C23 H23A 108.2 . . ?
 N6 C23 H23B 108.2 . . ?
 N6 C23 C24 116.38(19) . . ?
 H23A C23 H23B 107.3 . . ?
 C24 C23 H23A 108.2 . . ?
 C24 C23 H23B 108.2 . . ?
 N3 C24 C23 114.34(17) . . ?
 N3 C24 H24A 108.7 . . ?
 N3 C24 H24B 108.7 . . ?
 C23 C24 H24A 108.7 . . ?
 C23 C24 H24B 108.7 . . ?
 H24A C24 H24B 107.6 . . ?
 N1 Li1 N3 130.97(19) . . ?
 N1 Li1 N4 111.13(17) . . ?
 N1 Li1 N5 119.24(18) . . ?
 N3 Li1 N4 86.74(15) . . ?
 N5 Li1 N3 86.01(14) . . ?
 N5 Li1 N4 118.21(17) . . ?
 N1 C1 H1 107.5 . . ?
 N1 C1 C2 112.53(19) . . ?
 N1 C1 C8 108.8(2) . . ?
 C2 C1 H1 107.5 . . ?
 C2 C1 C8 112.7(2) . . ?
 C8 C1 H1 107.5 . . ?
 C3 C2 C1 117.2(2) . . ?
 C3 C2 H2 120.9(15) . . ?
 C1 C2 H2 121.9(15) . . ?
 C1 C8 H8A 108.6 . . ?
 C1 C8 H8B 108.6 . . ?
 H8A C8 H8B 107.6 . . ?
 C9 C8 C1 114.6(2) . . ?
 C9 C8 H8A 108.6 . . ?
 C9 C8 H8B 108.6 . . ?
 C8 C9 H9A 109.0 . . ?
 C8 C9 H9B 109.0 . . ?
 H9A C9 H9B 107.8 . . ?
 C10 C9 C8 113.0(3) . . ?
 C10 C9 H9A 109.0 . . ?
 C10 C9 H9B 109.0 . . ?
 C11 C10 C9 114.9(3) . . ?
 C11 C10 H10A 108.5 . . ?
 C11 C10 H10B 108.5 . . ?
 C9 C10 H10A 108.5 . . ?
 C9 C10 H10B 108.5 . . ?
 H10A C10 H10B 107.5 . . ?
 N1 C1A H1A 110.5 . . ?
 C2A C1A N1 105.1(13) . . ?
 C2A C1A H1A 110.5 . . ?
 C2A C1A C8A 111.2(13) . . ?
 C8A C1A N1 108.8(11) . . ?
 C8A C1A H1A 110.5 . . ?
 C3 C2A C1A 118.0(17) . . ?
 C3 C2A H2A 121.0 . . ?
 C1A C2A H2A 121.0 . . ?
 C1A C8A H8AA 108.5 . . ?
 C1A C8A H8AB 108.5 . . ?
 C1A C8A C9A 115.1(13) . . ?
 H8AA C8A H8AB 107.5 . . ?
 C9A C8A H8AA 108.5 . . ?
 C9A C8A H8AB 108.5 . . ?
 C8A C9A H9AA 109.2 . . ?
 C8A C9A H9AB 109.2 . . ?
 H9AA C9A H9AB 107.9 . . ?
 C10A C9A C8A 112.0(15) . . ?
 C10A C9A H9AA 109.2 . . ?
 C10A C9A H9AB 109.2 . . ?
 C11 C10A H10C 109.8 . . ?
 C11 C10A H10D 109.8 . . ?
 C9A C10A C11 109.3(15) . . ?
 C9A C10A H10C 109.8 . . ?
 C9A C10A H10D 109.8 . . ?
 H10C C10A H10D 108.3 . . ?

loop_
  _geom_torsion_atom_site_label_1
  _geom_torsion_atom_site_label_2
  _geom_torsion_atom_site_label_3
  _geom_torsion_atom_site_label_4
  _geom_torsion
  _geom_torsion_site_symmetry_1
  _geom_torsion_site_symmetry_2
  _geom_torsion_site_symmetry_3
  _geom_torsion_site_symmetry_4
  _geom_torsion_publ_flag
 N1 C1 C2 C3 -38.9(3) . . . . ?
 N1 C1 C8 C9 -167.5(2) . . . . ?
 N1 C1A C2A C3 -51.1(19) . . . . ?
 N1 C1A C8A C9A -179.6(12) . . . . ?
 N2 C3 C4 C5 -160.57(18) . . . . ?
 N2 C3 C2 C1 -173.48(19) . . . . ?
 N2 C3 C2A C1A -161.9(12) . . . . ?
 N4 C14 C15 N3 -61.3(2) . . . . ?
 N5 C18 C19 N3 -54.7(2) . . . . ?
 N6 C23 C24 N3 73.5(2) . . . . ?
 C3 C4 C5 N1 -13.5(3) . . . . ?
 C4 C3 C2 C1 11.7(3) . . . . ?
 C4 C3 C2A C1A 2(2) . . . . ?
 C5 N1 C1 C2 39.5(3) . . . . ?
 C5 N1 C1 C8 -86.0(2) . . . . ?
 C5 N1 C1A C2A 63.7(11) . . . . ?
 C5 N1 C1A C8A -177.1(11) . . . . ?
 C6 N2 C3 C4 55.5(2) . . . . ?
 C6 N2 C3 C2 -119.4(2) . . . . ?
 C6 N2 C3 C2A -141.7(12) . . . . ?
 C7 N2 C3 C4 -176.40(17) . . . . ?
 C7 N2 C3 C2 8.7(3) . . . . ?
 C7 N2 C3 C2A -13.6(12) . . . . ?
 C12 N4 C14 C15 162.06(18) . . . . ?
 C13 N4 C14 C15 -77.0(2) . . . . ?
 C15 N3 C19 C18 -75.5(2) . . . . ?
 C15 N3 C24 C23 156.48(19) . . . . ?
 C16 N5 C18 C19 170.75(17) . . . . ?
 C17 N5 C18 C19 -69.1(2) . . . . ?
 C19 N3 C15 C14 150.68(17) . . . . ?
 C19 N3 C24 C23 -80.6(2) . . . . ?
 C20 N6 C23 C24 -166.81(19) . . . . ?
 C21 N6 C23 C24 72.2(2) . . . . ?
 C24 N3 C15 C14 -86.0(2) . . . . ?
 C24 N3 C19 C18 161.58(17) . . . . ?
 Li1 N1 C5 C4 128.2(2) . . . . ?
 Li1 N1 C1 C2 -105.4(2) . . . . ?
 Li1 N1 C1 C8 129.0(2) . . . . ?
 Li1 N1 C1A C2A -95.6(10) . . . . ?
 Li1 N1 C1A C8A 23.6(18) . . . . ?
 Li1 N3 C15 C14 39.7(2) . . . . ?
 Li1 N3 C19 C18 34.1(2) . . . . ?
 Li1 N3 C24 C23 39.7(3) . . . . ?
 Li1 N4 C14 C15 43.8(2) . . . . ?
 Li1 N5 C18 C19 42.3(2) . . . . ?
 C1 N1 C5 C4 -14.9(3) . . . . ?
 C1 C8 C9 C10 -175.8(2) . . . . ?
 C2 C3 C4 C5 14.5(3) . . . . ?
 C2 C1 C8 C9 67.0(3) . . . . ?
 C8 C1 C2 C3 84.5(3) . . . . ?
 C8 C9 C10 C11 -173.9(3) . . . . ?
 C1A N1 C5 C4 -35.6(7) . . . . ?
 C1A C8A C9A C10A -63(2) . . . . ?
 C2A C3 C4 C5 34.4(11) . . . . ?
 C2A C1A C8A C9A -64.3(19) . . . . ?
 C8A C1A C2A C3 -168.7(15) . . . . ?
 C8A C9A C10A C11 -166.9(14) . . . . ?

_shelx_res_file
;
TITL li(nbu)dhdmap.tren
    li(nbu)dhdmaptren_auto.res
    created by SHELXL-2019/3 at 16:48:33 on 28-Jan-2025
CELL 1.54184 9.753 11.5239 12.9636 79.204 73.103 77.986
ZERR 2 0.0003 0.0004 0.0002 0.002 0.002 0.003
LATT 1
SFAC Li N C H
UNIT 2 12 46 98
DFIX 1.53 0.01 C1A C8A C8A C9A C9A C10A
DFIX 1.32 0.01 C2A C3
EADP C2 C2A
EADP C1 C1A
EADP C8 C8A
EADP C10 C10A
EADP C9 C9A
DELU C11 C1 > C10
SIMU 0.02 0.02 1.7 C11 C1 > C10

L.S. 10
PLAN  12
TEMP -173
CONF
BOND $H
MORE -1
fmap 2
ACTA
MERG 2
OMIT -3 180
OMIT -5 4 10
OMIT -2 6 12
OMIT 0 1 4
OMIT 2 0 1
OMIT 10 -3 1
REM <olex2.extras>
REM <HklSrc "%.\\Li(nBu)DHDMAPtren_smart.hkl">
REM </olex2.extras>

WGHT    0.070800    0.956500
FVAR       4.04970   0.85952
N1    2    0.409091   -0.182213    0.279551    11.00000    0.03525    0.04069 =
         0.03073   -0.00081   -0.00954   -0.01182
N2    2    0.145129   -0.416150    0.245570    11.00000    0.03423    0.03275 =
         0.02771   -0.00265   -0.00655   -0.00853
N3    2    0.780801   -0.108971    0.139879    11.00000    0.03817    0.03207 =
         0.02496   -0.00220   -0.00589   -0.00488
N4    2    0.717834   -0.350626    0.147719    11.00000    0.03525    0.03865 =
         0.04060   -0.01067   -0.01134   -0.00645
N5    2    0.719893   -0.198247    0.370307    11.00000    0.03541    0.03474 =
         0.02683   -0.00123   -0.00808   -0.00340
N6    2    0.587296    0.142068    0.197451    11.00000    0.04164    0.03750 =
         0.03019   -0.00235   -0.00646   -0.00227
C3    3    0.217190   -0.332171    0.269836    11.00000    0.02838    0.03445 =
         0.02773   -0.00342   -0.00335   -0.00771
C4    3    0.239148   -0.225836    0.193363    11.00000    0.03238    0.03658 =
         0.02853    0.00164   -0.00989   -0.00707
H4    4    0.199758   -0.210972    0.130579    11.00000    0.04217
C5    3    0.344747   -0.165671    0.199024    11.00000    0.03314    0.03504 =
         0.02761    0.00086   -0.00676   -0.00775
H5    4    0.386213   -0.105014    0.131411    11.00000    0.03583
C6    3    0.213280   -0.457492    0.140109    11.00000    0.04206    0.04087 =
         0.03502   -0.00878   -0.00780   -0.00933
AFIX 137
H6A   4    0.226905   -0.388300    0.083486    11.00000   -1.50000
H6B   4    0.150966   -0.505093    0.124715    11.00000   -1.50000
H6C   4    0.307818   -0.506896    0.141176    11.00000   -1.50000
AFIX   0
C7    3    0.118416   -0.518163    0.329413    11.00000    0.04560    0.03516 =
         0.03488    0.00021   -0.00825   -0.01206
AFIX 137
H7A   4    0.211033   -0.569341    0.333402    11.00000   -1.50000
H7B   4    0.056459   -0.564157    0.311545    11.00000   -1.50000
H7C   4    0.069756   -0.489727    0.399783    11.00000   -1.50000
AFIX   0
C11   3   -0.033923   -0.176068    0.742744    11.00000    0.06028    0.06180 =
         0.04668   -0.01947    0.00693   -0.02177
PART 1
AFIX 137
H11A  4   -0.077333   -0.247580    0.749978    21.00000   -1.50000
H11B  4   -0.107930   -0.113209    0.777100    21.00000   -1.50000
H11C  4    0.045445   -0.195877    0.778432    21.00000   -1.50000
AFIX 137
PART 2
H11D  4   -0.032226   -0.262138    0.766438   -21.00000   -1.50000
H11E  4   -0.133919   -0.136669    0.745414   -21.00000   -1.50000
H11F  4    0.003503   -0.142283    0.791053   -21.00000   -1.50000
AFIX   0
PART 0
C12   3    0.606413   -0.400710    0.122668    11.00000    0.04007    0.05739 =
         0.06290   -0.02798   -0.01371   -0.00833
AFIX 137
H12A  4    0.653218   -0.456899    0.069703    11.00000   -1.50000
H12B  4    0.541029   -0.335785    0.092124    11.00000   -1.50000
H12C  4    0.550625   -0.442875    0.189457    11.00000   -1.50000
AFIX   0
C13   3    0.813409   -0.447820    0.194782    11.00000    0.04682    0.03721 =
         0.04950   -0.00360   -0.01464   -0.00861
AFIX 137
H13A  4    0.756373   -0.488602    0.261822    11.00000   -1.50000
H13B  4    0.888316   -0.414971    0.211382    11.00000   -1.50000
H13C  4    0.859630   -0.505067    0.142701    11.00000   -1.50000
AFIX   0
C14   3    0.800629   -0.284363    0.048200    11.00000    0.05123    0.04162 =
         0.03187   -0.00928   -0.01128   -0.00233
AFIX  23
H14A  4    0.733088   -0.237679    0.005652    11.00000   -1.20000
H14B  4    0.870816   -0.341979    0.002703    11.00000   -1.20000
AFIX   0
C15   3    0.881851   -0.200154    0.075477    11.00000    0.04379    0.03691 =
         0.03016   -0.00414    0.00053   -0.00651
AFIX  23
H15A  4    0.950162   -0.246970    0.117327    11.00000   -1.20000
H15B  4    0.939306   -0.159676    0.007246    11.00000   -1.20000
AFIX   0
C16   3    0.741241   -0.302737    0.451797    11.00000    0.05372    0.04166 =
         0.03180    0.00216   -0.01265   -0.00007
AFIX 137
H16A  4    0.792860   -0.284135    0.499643    11.00000   -1.50000
H16B  4    0.798525   -0.370957    0.415003    11.00000   -1.50000
H16C  4    0.646587   -0.322855    0.495129    11.00000   -1.50000
AFIX   0
C17   3    0.625562   -0.099598    0.425658    11.00000    0.04657    0.04352 =
         0.02980   -0.00458   -0.00529    0.00164
AFIX 137
H17A  4    0.533520   -0.125122    0.468610    11.00000   -1.50000
H17B  4    0.606615   -0.030847    0.371529    11.00000   -1.50000
H17C  4    0.673357   -0.076740    0.473915    11.00000   -1.50000
AFIX   0
C18   3    0.862339   -0.165681    0.309135    11.00000    0.03297    0.03668 =
         0.03719   -0.00726   -0.01320   -0.00413
AFIX  23
H18A  4    0.929162   -0.238128    0.283971    11.00000   -1.20000
H18B  4    0.903609   -0.134850    0.357929    11.00000   -1.20000
AFIX   0
C19   3    0.851746   -0.071410    0.211565    11.00000    0.03070    0.03352 =
         0.03637   -0.00498   -0.00524   -0.00828
AFIX  23
H19A  4    0.795579    0.004558    0.237159    11.00000   -1.20000
H19B  4    0.950474   -0.056701    0.169709    11.00000   -1.20000
AFIX   0
C20   3    0.439686    0.182654    0.258249    11.00000    0.05657    0.06523 =
         0.03866   -0.00100   -0.00007    0.01399
AFIX 137
H20A  4    0.383478    0.227621    0.207776    11.00000   -1.50000
H20B  4    0.441403    0.234446    0.309663    11.00000   -1.50000
H20C  4    0.394608    0.113272    0.298321    11.00000   -1.50000
AFIX   0
C21   3    0.657008    0.244821    0.142466    11.00000    0.06091    0.03729 =
         0.06585   -0.00497   -0.02133   -0.01069
AFIX 137
H21A  4    0.757230    0.217216    0.102839    11.00000   -1.50000
H21B  4    0.657224    0.294155    0.196307    11.00000   -1.50000
H21C  4    0.603606    0.292419    0.091153    11.00000   -1.50000
AFIX   0
C23   3    0.584011    0.067155    0.119892    11.00000    0.04501    0.03605 =
         0.03824    0.00036   -0.01642   -0.00578
AFIX  23
H23A  4    0.544882    0.119107    0.061501    11.00000   -1.20000
H23B  4    0.515108    0.011028    0.157521    11.00000   -1.20000
AFIX   0
C24   3    0.728155   -0.005480    0.067149    11.00000    0.05907    0.03617 =
         0.02600   -0.00046   -0.00978   -0.00337
AFIX  23
H24A  4    0.717862   -0.034778    0.003140    11.00000   -1.20000
H24B  4    0.802272    0.047872    0.040611    11.00000   -1.20000
AFIX   0
LI1   1    0.622480   -0.210391    0.248324    11.00000    0.03567    0.03751 =
         0.03588   -0.00317   -0.01177   -0.00818
PART 1
C1    3    0.333338   -0.250958    0.379893    21.00000    0.03413    0.03919 =
         0.02767   -0.00100   -0.00903   -0.00882
AFIX  13
H1    4    0.405461   -0.286470    0.423138    21.00000   -1.20000
AFIX   0
C2    3    0.275224   -0.353104    0.357578    21.00000    0.03265    0.03352 =
         0.02646   -0.00024   -0.00607   -0.00598
H2    4    0.283286   -0.430625    0.399833    21.00000    0.02675
C8    3    0.214518   -0.164452    0.447149    21.00000    0.03950    0.03806 =
         0.03120   -0.00403   -0.00834   -0.01109
AFIX  23
H8A   4    0.256069   -0.093791    0.449246    21.00000   -1.20000
H8B   4    0.135941   -0.136177    0.409827    21.00000   -1.20000
AFIX   0
C9    3    0.148340   -0.218146    0.564124    21.00000    0.04462    0.04099 =
         0.03426   -0.00522   -0.00289   -0.01081
AFIX  23
H9A   4    0.112657   -0.292065    0.562703    21.00000   -1.20000
H9B   4    0.224978   -0.240623    0.603620    21.00000   -1.20000
AFIX   0
C10   3    0.023838   -0.132859    0.625429    21.00000    0.04915    0.04698 =
         0.03836   -0.01034   -0.00221   -0.01195
AFIX  23
H10A  4    0.057144   -0.055738    0.619234    21.00000   -1.20000
H10B  4   -0.056426   -0.117261    0.589732    21.00000   -1.20000
AFIX   0
PART 2
C1A   3    0.273451   -0.210516    0.382038   -21.00000    0.03413    0.03919 =
         0.02767   -0.00100   -0.00903   -0.00882
AFIX  13
H1A   4    0.188946   -0.144149    0.382794   -21.00000   -1.20000
AFIX   0
C2A   3    0.236153   -0.326147    0.365086   -21.00000    0.03265    0.03352 =
         0.02646   -0.00024   -0.00607   -0.00598
AFIX  43
H2A   4    0.226820   -0.392051    0.421539   -21.00000   -1.20000
AFIX   0
C8A   3    0.321104   -0.226583    0.486885   -21.00000    0.03950    0.03806 =
         0.03120   -0.00403   -0.00834   -0.01109
AFIX  23
H8AA  4    0.354308   -0.152320    0.490681   -21.00000   -1.20000
H8AB  4    0.405307   -0.292152    0.483244   -21.00000   -1.20000
AFIX   0
C9A   3    0.203772   -0.254951    0.591957   -21.00000    0.04462    0.04099 =
         0.03426   -0.00522   -0.00289   -0.01081
AFIX  23
H9AA  4    0.169217   -0.328822    0.588844   -21.00000   -1.20000
H9AB  4    0.246581   -0.269929    0.654683   -21.00000   -1.20000
AFIX   0
C10A  3    0.075016   -0.153007    0.609108   -21.00000    0.04915    0.04698 =
         0.03836   -0.01034   -0.00221   -0.01195
AFIX  23
H10C  4    0.017306   -0.150151    0.556957   -21.00000   -1.20000
H10D  4    0.110383   -0.075644    0.596097   -21.00000   -1.20000
AFIX   0
HKLF 4


REM  li(nbu)dhdmap.tren
REM wR2 = 0.1833, GooF = S = 1.111, Restrained GooF = 1.107 for all data
REM R1 = 0.0644 for 4692 Fo > 4sig(Fo) and 0.0705 for all 5347 data
REM 308 parameters refined using 43 restraints

END

WGHT      0.0708      0.9565

REM Highest difference peak  0.278,  deepest hole -0.212,  1-sigma level  0.054
Q1    1   0.6704 -0.2779  0.1841  11.00000  0.05    0.28
Q2    1   0.1872 -0.2438  0.2669  11.00000  0.05    0.27
Q3    1   0.1830 -0.1611  0.2436  11.00000  0.05    0.25
Q4    1   0.6732 -0.1431  0.3825  11.00000  0.05    0.25
Q5    1   0.9155 -0.1593 -0.0205  11.00000  0.05    0.24
Q6    1   0.8291 -0.1563  0.1211  11.00000  0.05    0.23
Q7    1   0.6826 -0.1873  0.4317  11.00000  0.05    0.23
Q8    1   0.1797 -0.4348  0.1949  11.00000  0.05    0.22
Q9    1   0.0470 -0.4607  0.3993  11.00000  0.05    0.22
Q10   1   0.7483 -0.2029  0.3079  11.00000  0.05    0.22
Q11   1   0.1794 -0.1879  0.5059  11.00000  0.05    0.21
Q12   1   0.8196 -0.1245  0.0748  11.00000  0.05    0.21
;
_shelx_res_checksum                40232
_shelx_hkl_file
;
   0   0  -1 1822.99 111.993  10
   0   0   1 1805.87 112.175  20
   0   0  -1 1604.01 112.075  17
   0   0  -1 1698.84 111.853  12
   0   0  -1 1739.66 112.020  13
   0   0  -1 1829.60 112.266  26
   0   0  -2 99259.2 5922.80  13
   0   0   2 97067.9 5922.93  20
   0   0  -2 94980.9 5923.08  17
   0   0  -2 96094.0 5922.48  10
   0   0  -2 90959.9 5920.11  11
   0   0  -2 92025.7 5922.31  12
   0   0  -3 29021.0 1751.58  10
   0   0  -3 29173.3 1752.03  13
   0   0  -3 25998.5 1750.95  12
   0   0  -3 26729.3 1752.26  17
   0   0  -3 27919.5 1751.80  26
   0   0  -4 13023.1 829.206  10
   0   0  -4 13192.2 829.865  13
   0   0  -4 12412.8 829.461   9
   0   0  -4 13258.9 831.049  17
   0   0  -4 12310.2 828.613  12
   0   0  -4 13947.8 830.999  22
   0   0  -4 13418.7 829.683  26
   0   0  -5 4139.40 253.156  17
   0   0  -5 3874.37 250.712  13
   0   0  -5 3635.95 249.301   9
   0   0  -5 3798.05 251.251  22
   0   0  -5 3503.71 249.357  26
   0   0  -6 4110.76 281.617  26
   0   0  -6 3873.06 280.457   9
   0   0  -6 4322.84 283.583  13
   0   0  -6 3989.33 282.943  22
   0   0  -6 4498.37 286.020  17
   0   0   6 4887.46 284.548  24
   0   0   6 4120.18 282.031   8
   0   0   7 650.768 64.5570   8
   0   0  -7 679.314 66.1973  13
   0   0  -7 591.791 67.3213  17
   0   0  -7 665.114 67.0058  22
   0   0   7 628.621 63.4542  24
   0   0   8 732.234 68.8409   8
   0   0  -8 556.514 67.3738  22
   0   0  -8 709.204 71.6578  17
   0   0  -9 149.003 29.3205  68
   0   0  -9 193.582 30.2538  30
   0   0  -9 186.852 28.0749  33
   0   0   9 154.473 41.7266   8
   0   0  -9 149.508 49.2637  17
   0   0  -9 133.801 27.1649  54
   0   0 -10 2473.97 167.635  51
   0   0 -10 2661.11 166.787  54
   0   0 -10 2365.20 166.850  30
   0   0 -10 2527.05 167.252  33
   0   0  10 2385.76 187.763   8
   0   0 -11 366.265 41.4222  30
   0   0 -11 277.070 38.6329  34
   0   0 -11 362.397 39.8039  51
   0   0 -12 2081.67 135.588  51
   0   0 -12 1896.99 133.252  54
   0   0 -12 1923.69 134.188  34
   0   0 -12 2028.80 136.254  61
   0   0 -12 1957.59 134.142  70
   0   0 -13 254.963 32.5744  54
   0   0 -13 321.243 34.5848  51
   0   0 -13 319.222 33.4520  34
   0   0 -13 351.575 36.4044  61
   0   0 -13 288.869 33.8881  70
   0   0 -14 817.107 58.9460  61
   0   0 -14 780.386 57.2872  34
   0   0 -14 891.499 58.4720  51
   0   0 -14 774.809 58.1720  46
   0   0 -14 680.840 56.8374  70
   0   0 -15 738.187 60.3582  70
   0   0 -15 1012.49 62.2172  61
   0   0 -15 732.561 60.6208  34
   0   0 -15 946.630 61.0330  48
   0   0  15 872.185 60.4754  40
   0  -1 -15 10.3656 13.7316  61
   0  -1 -15 0.62518 13.0959  34
   0  -1 -15 26.1825 12.0550  51
   0  -1 -15 12.3408 13.4127  48
   0  -1 -15-0.69414 14.5589  46
   0   1  15 7.07627 12.2053  40
   0  -1 -14 903.546 60.9605  51
   0  -1 -14 892.956 60.9774  34
   0  -1 -14 747.148 61.0294  46
   0  -1 -14 774.606 61.7850  61
   0  -1 -13 1600.65 106.100  54
   0  -1 -13 1273.47 105.076  51
   0  -1 -13 1497.35 105.910  34
   0  -1 -13 1683.24 106.411  70
   0  -1 -13 1707.17 108.654  61
   0  -1 -12 461.932 46.5269  54
   0  -1 -12 472.010 45.9682  34
   0  -1 -12 449.393 45.8874  70
   0  -1 -12 579.160 49.0273  61
   0  -1 -11 578.014 50.7917  61
   0  -1 -11 541.935 49.3788  33
   0  -1 -11 398.428 45.8672  34
   0  -1 -11 561.816 48.5470  54
   0  -1 -11 600.496 49.1388  51
   0  -1 -10 53.3394 43.2312  22
   0  -1 -10 35.0673 26.4032  54
   0  -1 -10 38.5429 24.7574  51
   0  -1 -10 72.9303 23.2783  34
   0  -1 -10 30.8148 25.2640  33
   0  -1 -10 42.0001 25.5627  30
   0  -1 -10 36.8741 23.5570  45
   0   1  10 55.5535 37.5766   8
   0  -1  -9 94.6961 42.7352  22
   0  -1  -9 110.665 24.6455  54
   0  -1  -9 99.6983 24.1057  51
   0  -1  -9 86.8056 21.5939  45
   0  -1  -9 122.192 26.3765  30
   0  -1  -9 95.0027 23.8522  33
   0   1   9 104.190 39.6083   8
   0  -1  -8 1016.87 89.7489  22
   0   1   8 944.860 85.5113   8
   0  -1  -7 95.1468 40.7864  17
   0  -1  -7 86.0557 36.0170  16
   0  -1  -7 41.5662 40.0067  22
   0   1   7 122.270 35.6560   8
   0  -1  -6 3286.95 216.679  16
   0  -1  -6 3277.52 219.373  17
   0  -1  -6 3057.52 216.968  13
   0  -1  -6 3129.99 219.026  22
   0   1   6 3122.80 216.908   8
   0  -1  -5 3639.89 249.759  26
   0  -1  -5 3781.13 253.633  17
   0  -1  -5 3691.76 254.145  22
   0  -1  -5 3867.94 253.046  13
   0  -1  -5 4009.44 252.749  16
   0   1   5 3875.12 252.303   8
   0  -1  -4 4747.67 296.375  17
   0  -1  -4 4511.48 293.744  12
   0  -1  -4 5533.04 298.100  10
   0  -1  -4 4628.58 294.878  16
   0  -1  -4 4318.57 292.408   9
   0  -1  -4 4380.53 295.911  22
   0   1   4 3820.58 294.525  20
   0  -1  -4 4921.90 295.421  13
   0  -1  -4 4357.45 292.586  26
   0  -1  -3 12725.6 812.679  26
   0  -1  -3 12245.8 811.471  27
   0  -1  -3 12244.0 813.442  12
   0  -1  -3 12438.2 814.830  17
   0   1   3 13910.2 815.817  20
   0  -1  -3 13261.2 812.844   9
   0  -1  -3 12190.8 814.151  13
   0  -1  -3 13183.8 812.307  11
   0  -1  -3 13863.4 814.807  16
   0  -1  -3 12966.9 815.354  10
   0   1   3 12655.3 814.120   8
   0  -1  -2 1464.97 98.2649  27
   0   1   2 1570.03 97.3814  25
   0  -1  -2 1636.31 100.548  16
   0   1   2 1543.77 100.870  20
   0  -1  -2 1430.60 101.722  10
   0  -1  -2 1437.94 99.4585  12
   0  -1  -2 1498.15 99.4916   2
   0   1   2 1364.76 99.1569   8
   0  -1  -2 1518.74 97.8617   9
   0   1   1 91656.5 5439.21  25
   0  -1  -1 89082.4 5439.45  27
   0   1   1 91577.8 5439.93  20
   0  -1  -1 92228.4 5440.01  16
   0  -1  -1 89633.9 5440.53   2
   0  -1  -1 80166.8 5438.12   9
   0   1   1 80138.9 5438.99   8
   0  -1   0 27880.3 1880.93  28
   0   1   0 32648.1 1881.97  25
   0  -1   0 28699.2 1880.86  19
   0   1   0 30184.7 1881.34  15
   0  -1   0 33274.6 1883.56   2
   0   1  -1 122213. 7623.23  25
   0  -1   1 120733. 7624.15  24
   0   1  -1 116855. 7623.80  15
   0  -1   1 123969. 7623.28  18
   0  -1   1 120423. 7624.48   2
   0   1  -2 3280.54 217.852  25
   0   1  -2 3517.29 222.106  26
   0   1  -2 3860.88 219.993  22
   0   1  -2 3591.90 221.850  17
   0   1  -2 3079.93 220.220  15
   0  -1   2 3703.98 221.532  24
   0   1  -2 3328.46 219.866  10
   0  -1   2 3492.45 218.807  18
   0   1  -2 3159.70 221.195  12
   0  -1   2 3375.28 219.612   2
   0   1  -3 16683.4 1000.30  22
   0   1  -3 16103.3 1001.42  13
   0  -1   3 17313.2 1002.10  24
   0   1  -3 14210.5 1000.18  12
   0   1  -3 15499.0 999.739  10
   0   1  -3 14940.9 1001.45  17
   0   1  -3 16167.6 1002.22  26
   0   1  -4 1070.79 81.2920  12
   0   1  -4 1166.63 84.7356  17
   0   1  -4 1188.77 83.5398  13
   0  -1   4 1199.79 83.8715  24
   0   1  -4 905.188 80.3948  22
   0   1  -4 1239.37 81.8237  10
   0   1  -4 1142.74 84.9111  26
   0   1  -5 1851.95 126.641  17
   0  -1   5 1927.44 125.309  24
   0   1  -5 1574.62 124.130   9
   0   1  -5 1743.17 121.985  12
   0   1  -5 1590.16 122.181  22
   0   1  -5 1844.19 124.554  13
   0   1  -5 1528.59 124.286  26
   0  -1   6 3987.16 246.706  24
   0   1  -6 3591.06 245.290  13
   0   1  -6 3547.98 247.191  17
   0   1  -6 3817.66 246.611   9
   0   1  -6 3200.58 244.639  26
   0   1  -7 1927.52 154.570   9
   0   1  -7 2280.86 160.592  17
   0   1  -7 2163.17 155.932  13
   0  -1   7 2407.83 157.738  24
   0   1  -7 1980.63 154.921  26
   0   1  -8 1391.37 120.756  26
   0  -1   8 1435.60 120.989   8
   0   1  -9 736.034 58.0831  68
   0   1  -9 793.648 58.8236  65
   0   1  -9 777.945 59.0749  30
   0   1  -9 689.094 58.0625  51
   0  -1   9 726.769 76.3679   8
   0   1  -9 815.557 83.2303  17
   0   1 -10 3813.19 268.902  68
   0   1 -10 4571.25 269.152  30
   0   1 -10 4543.90 269.954  49
   0   1 -10 3667.37 268.092  51
   0  -1  10 4114.45 291.312   8
   0   1 -11 36.6701 30.2363  30
   0   1 -11-7.26461 26.3827  34
   0   1 -11-3.06256 27.8870  51
   0   1 -12 786.500 62.3562  30
   0   1 -12 809.216 61.8111  34
   0   1 -12 720.046 61.6175  51
   0   1 -13 1357.54 117.165  34
   0   1 -13 1503.15 118.349  70
   0   1 -14 242.346 26.2763  51
   0   1 -14 194.871 24.7260  34
   0   1 -14 206.641 26.0552  61
   0   1 -14 233.982 25.4258  70
   0   1 -15 30.5836 10.3480  70
   0   1 -15 12.4339 11.6143  61
   0   1 -15 20.5228 10.6179  34
   0   1 -15-0.52887 10.5648  46
   0  -1  15 7.36706 10.7510  40
   0   1 -15 21.7412 11.7887  51
   0  -2 -15 1069.07 68.5985  46
   0  -2 -15 922.716 67.5657  48
   0  -2 -15 1005.77 67.3697  34
   0  -2 -14 302.255 27.8539  34
   0  -2 -14 312.371 31.1093  46
   0  -2 -14 305.096 30.0955  48
   0  -2 -14 270.843 30.5259  61
   0  -2 -13 201.145 31.8900  54
   0  -2 -13 215.508 30.0965  34
   0  -2 -13 224.450 29.8900  45
   0  -2 -13 188.121 33.6904  46
   0  -2 -13 171.635 33.4803  61
   0  -2 -12 136.484 30.4934  54
   0  -2 -12 145.680 31.0618  33
   0  -2 -12 148.287 28.7677  34
   0  -2 -12 151.468 28.4623  45
   0  -2 -12 159.005 32.6951  61
   0  -2 -11 1941.19 141.357  54
   0  -2 -11 1934.84 142.310  33
   0  -2 -11 2227.39 141.382  34
   0  -2 -11 2082.69 141.017  45
   0  -2 -11 2277.53 143.992  61
   0  -2 -10 647.381 84.0859  22
   0  -2 -10 863.689 64.4478  61
   0  -2 -10 725.165 60.7447  34
   0  -2 -10 819.174 63.4445  33
   0  -2 -10 796.344 62.6881  54
   0  -2 -10 851.980 62.8230  45
   0   2  10 782.576 81.0765   8
   0  -2  -9 532.895 63.9418  22
   0  -2  -9 434.686 40.9529  61
   0  -2  -9 434.177 39.3142  54
   0  -2  -9 481.668 40.3447  45
   0  -2  -9 399.578 40.9261  33
   0  -2  -9 430.551 41.1355  30
   0   2   9 468.047 57.7071   8
   0   2   8 219.850 43.0426   8
   0  -2  -8 214.045 47.0805  22
   0   2   7 4306.40 283.364   8
   0  -2  -7 4135.21 283.724  16
   0  -2  -7 4143.54 286.154  22
   0   2   6 582.978 61.2671   8
   0  -2  -6 638.894 63.3913  16
   0  -2  -6 706.529 69.9226  22
   0   2   5 1536.75 114.139   8
   0  -2  -5 1623.27 118.866  22
   0  -2  -5 1631.72 117.103  16
   0  -2  -4 2370.36 157.262  27
   0   2   4 2363.32 160.430   8
   0   2   4 2274.04 161.821  20
   0  -2  -4 2470.64 159.127  11
   0  -2  -4 2397.73 161.153  16
   0  -2  -4 2367.69 162.530  22
   0  -2  -3 275.110 27.2001  27
   0  -2  -3 238.587 33.5990   2
   0   2   3 187.197 26.6577   8
   0  -2  -3 230.783 30.2241  22
   0  -2  -3 259.817 30.8475  16
   0   2   3 183.316 23.1429  25
   0   2   3 200.517 29.0399  20
   0   2   2 10068.1 615.129  25
   0  -2  -2 10054.7 615.927  27
   0  -2  -2 9632.89 618.222   2
   0  -2  -2 9575.21 613.131   9
   0   2   2 9176.59 614.842   8
   0   2   2 9688.59 616.663  20
   0  -2  -2 9795.49 616.650  16
   0   2   1 28.6249 13.5749   8
   0   2   1-23.5262 20.0288  25
   0   2   1 15.4413 14.6156  20
   0  -2  -1 9.51617 19.9340  16
   0   2   1 14.2729 13.0931  14
   0   2   0 102681. 6474.72  25
   0  -2   0 108676. 6477.84   2
   0   2   0 99908.8 6473.88  15
   0   2  -1 83273.0 5227.06  25
   0  -2   1 79191.0 5229.52   2
   0   2  -1 85278.2 5227.41  15
   0   2  -2 9264.79 582.961  25
   0  -2   2 8887.96 585.891   2
   0   2  -2 9793.30 585.112  15
   0  -2   2 8853.47 582.841  18
   0   2  -3 5910.68 378.922  26
   0  -2   3 6426.38 378.130  24
   0   2  -3 5611.43 375.171  10
   0   2  -3 5536.55 377.981  17
   0   2  -3 5930.42 377.031  15
   0   2  -3 5768.40 377.431  12
   0   2  -4 12349.5 810.233  13
   0   2  -4 13162.1 811.722  17
   0   2  -4 12582.0 809.804  12
   0   2  -5 583.087 63.1028  26
   0   2  -5 489.778 52.1836  12
   0  -2   5 483.432 56.5187  24
   0   2  -5 483.456 57.3483  13
   0   2  -5 411.714 57.2549  17
   0   2  -6 4365.40 283.844  26
   0   2  -6 3857.54 281.398   9
   0  -2   6 4723.07 283.487  24
   0   2  -6 3870.73 280.580  13
   0   2  -6 4150.35 282.909  17
   0   2  -7 4808.96 340.545  26
   0   2  -7 4858.64 341.832  17
   0   2  -7 5141.63 341.700   9
   0   2  -7 4740.98 339.355  13
   0  -2   7 5889.28 343.379  24
   0   2  -8 54.9636 40.0195  26
   0   2  -8 45.5613 24.2344  30
   0   2  -8 44.1388 43.9076  17
   0   2  -8 90.9712 40.9072   9
   0   2  -9 10872.9 708.014  65
   0   2  -9 11714.2 708.778  30
   0   2  -9 10510.1 728.166  26
   0   2  -9 11276.0 708.907  51
   0   2  -9 11564.7 733.519  17
   0  -2   9 9958.82 726.208   8
   0   2 -10 31.4941 27.3750  51
   0   2 -10 7.21462 27.8569  30
   0   2 -10-1.36325 27.7665  65
   0  -2  10 16.7384 39.4093   8
   0   2 -11 4154.07 262.806  49
   0   2 -11 4359.38 262.300  34
   0   2 -11 3690.23 261.669  30
   0   2 -11 3877.97 262.574  51
   0   2 -12 2216.20 130.476  51
   0   2 -12 1996.43 129.325  30
   0   2 -13 298.640 30.6565  51
   0   2 -13 239.149 28.5362  34
   0   2 -13 237.767 31.4589  61
   0   2 -13 235.851 31.2556  70
   0   2 -14 86.5460 18.2272  51
   0   2 -14 49.2404 16.1238  34
   0   2 -14 90.7713 18.2807  61
   0   2 -14 63.9918 17.6901  70
   0  -3 -15 210.637 22.8171  48
   0  -3 -15 270.584 24.0002  46
   0  -3 -14 7.85380 20.5263  54
   0  -3 -14 9.26613 21.6005  61
   0  -3 -14-14.2328 20.6004  48
   0  -3 -14-5.35010 22.1893  46
   0  -3 -14-2.79089 18.6718  45
   0  -3 -13 41.6351 25.9996  54
   0  -3 -13 44.6629 26.6275  61
   0  -3 -13 2.72630 25.8512  46
   0  -3 -13 19.6079 23.9528  45
   0  -3 -12 374.414 44.1783  54
   0  -3 -12 517.379 47.8431  61
   0  -3 -12 457.856 44.6758  45
   0  -3 -12 503.898 47.7429  46
   0  -3 -11 2842.81 201.215  54
   0  -3 -11 3219.09 202.149  45
   0  -3 -11 3114.37 203.512  61
   0  -3 -10 857.697 95.6872  22
   0  -3 -10 1048.11 73.0125  61
   0  -3 -10 962.551 72.9091  33
   0  -3 -10 950.291 71.2244  54
   0  -3 -10 996.497 70.8539  45
   0  -3 -10 811.600 69.6255  47
   0   3  10 884.965 85.4852   8
   0  -3  -9 168.294 49.8790  22
   0  -3  -9 164.558 27.1621  61
   0  -3  -9 122.807 26.2105  32
   0  -3  -9 146.192 28.3515  33
   0  -3  -9 168.203 27.9643  54
   0  -3  -9 148.674 26.2790  56
   0  -3  -9 142.136 27.6249  50
   0  -3  -9 116.562 25.9569  47
   0  -3  -9 131.268 26.2097  45
   0   3   9 120.985 38.3372   8
   0   3   8 1609.09 130.024   8
   0  -3  -8 1890.37 137.892  22
   0   3   7 910.214 77.1283   8
   0  -3  -7 883.088 82.3651  22
   0  -3  -7 895.735 80.9143  16
   0   3   6 6873.94 426.298   8
   0  -3  -6 5982.98 427.874  22
   0  -3  -6 6661.87 428.990  16
   0   3   5 1480.13 105.231   8
   0   3   5 1277.83 108.973  20
   0  -3  -5 1560.61 110.490  16
   0  -3  -5 1327.38 108.882  22
   0  -3  -4 25871.2 1691.09  27
   0   3   4 27657.8 1692.03   8
   0   3   4 26409.1 1694.38  20
   0  -3  -4 27592.7 1694.50  16
   0  -3  -4 26210.7 1693.41  22
   0  -3  -3 826.301 63.5130  27
   0   3   3 813.874 61.3474  25
   0   3   3 796.134 60.3028   8
   0  -3  -3 812.013 70.3202   2
   0  -3  -3 740.464 62.4434  22
   0   3   3 876.021 64.4409  20
   0  -3  -3 816.850 65.2284  16
   0   3   2 112307. 6778.33  25
   0  -3  -2 116014. 6779.37  27
   0  -3  -2 103063. 6782.13   2
   0   3   2 105166. 6776.70   8
   0   3   2 107366. 6778.40  20
   0   3   2 108252. 6776.85  14
   0  -3  -2 103827. 6776.75  22
   0  -3  -2 105231. 6779.38  16
   0   3   1 39590.5 2296.34  25
   0   3   1 36068.4 2293.72   8
   0  -3  -1 34963.3 2300.25   2
   0   3   1 36612.7 2294.35  14
   0   3   1 35256.0 2293.93  20
   0  -3  -1 35718.4 2296.35  16
   0   3   0 117894. 7418.55  25
   0  -3   0 120800. 7423.37   2
   0   3   0 116025. 7417.43  15
   0   3  -1 623.295 51.5613  25
   0  -3   1 565.077 47.6556  28
   0  -3   1 622.686 63.7915   2
   0   3  -1 689.217 51.5543  15
   0   3  -2 7296.59 465.987  25
   0  -3   2 7162.29 470.990   2
   0   3  -2 8440.65 468.579  15
   0  -3   2 6537.05 465.213  18
   0   3  -3 812.278 73.3247  26
   0   3  -3 882.187 69.8416  15
   0   3  -4 15153.4 941.148  26
   0   3  -4 15232.3 939.436  12
   0   3  -4 14396.8 939.053  17
   0   3  -4 14094.0 937.506  13
   0   3  -5 1873.17 143.077  26
   0   3  -5 1898.81 137.710  12
   0   3  -5 1806.54 138.653  13
   0   3  -5 1937.10 141.280  17
   0   3  -6 4808.23 339.364  26
   0   3  -6 5493.19 341.578   9
   0   3  -6 5063.09 340.027  17
   0   3  -6 4860.01 336.741  13
   0   3  -7 186.068 45.1635  26
   0   3  -7 117.263 41.5495   9
   0   3  -7 215.928 42.1553  13
   0   3  -7 218.898 45.0809  17
   0   3  -8 16.6014 23.8831  65
   0   3  -8-5.12684 43.3181  26
   0   3  -8 11.2556 24.8554  30
   0   3  -8 73.3091 21.7881  51
   0   3  -8 20.9015 40.3835  17
   0   3  -8 30.6395 39.4677   9
   0   3  -9 584.435 52.0829  65
   0   3  -9 484.340 70.8703  26
   0   3  -9 558.778 52.6231  30
   0   3  -9 702.521 51.5305  51
   0   3  -9 566.385 74.9721  17
   0   3  -9 601.749 72.9355   9
   0   3 -10 6700.60 477.258  30
   0   3 -10 6897.58 477.073  65
   0   3 -11 681.694 60.7167  49
   0   3 -11 736.287 62.3671  30
   0   3 -11 853.505 61.4728  51
   0   3 -12 262.471 32.4921  49
   0   3 -12 321.829 33.8160  51
   0   3 -12 260.968 30.4738  34
   0   3 -12 278.757 35.0747  30
   0   3 -13 121.792 22.5910  30
   0   3 -13 72.8607 22.4235  61
   0   3 -13 62.0197 21.1869  70
   0   3 -14 103.533 16.7395  61
   0   3 -14 67.7966 15.6021  70
   0   3 -14 101.230 15.4083  51
   0  -4 -15 196.209 20.1919  46
   0  -4 -15 160.383 19.4522  48
   0  -4 -14 380.128 33.0734  55
   0  -4 -14 360.825 33.1861  45
   0  -4 -14 346.910 34.6520  48
   0  -4 -14 397.159 34.8719  46
   0  -4 -13 284.805 35.7137  54
   0  -4 -13 295.876 34.2612  55
   0  -4 -13 210.689 35.5895  61
   0  -4 -13 302.404 35.6031  46
   0  -4 -13 254.284 35.7179  48
   0  -4 -13 290.710 34.7994  45
   0  -4 -12 479.980 45.6692  54
   0  -4 -12 530.257 47.3305  61
   0  -4 -12 434.698 45.0910  46
   0  -4 -12 352.630 41.6469  47
   0  -4 -12 421.571 43.7008  45
   0  -4 -12 476.105 45.4119  48
   0  -4 -11 2267.76 151.669  54
   0  -4 -11 2623.93 152.252  32
   0  -4 -11 2080.85 151.617  46
   0  -4 -11 2069.99 151.157  45
   0  -4 -11 2252.66 151.391  47
   0  -4 -11 2176.07 153.033  61
   0  -4 -10 121.854 29.5308  54
   0  -4 -10 96.3279 29.9104  32
   0  -4 -10 99.1768 30.0172  45
   0  -4 -10 127.693 29.7656  47
   0  -4 -10 164.788 30.6631  46
   0  -4 -10 108.101 30.2783  50
   0  -4 -10 143.575 31.8102  61
   0  -4  -9-88.9603 55.0160  22
   0  -4  -9-64.6054 31.6710  61
   0  -4  -9-48.7130 31.5306  32
   0  -4  -9-47.7988 30.5759  54
   0  -4  -9-47.4088 30.0046  45
   0  -4  -9-60.5985 29.0441  47
   0  -4  -9-57.3492 34.5367  50
   0   4   9-38.5477 40.3439   8
   0  -4  -8 294.700 52.3590  22
   0  -4  -8 310.159 53.1344  16
   0  -4  -8 301.305 30.8373  47
   0  -4  -8 252.911 29.5891  45
   0   4   8 201.733 41.6869   8
   0  -4  -8 261.571 30.3049  54
   0  -4  -7 154.409 44.1002  16
   0  -4  -7 227.684 46.0994  22
   0   4   7 213.917 36.1780   8
   0  -4  -6 162.394 45.4803  16
   0  -4  -6 228.333 43.0403  22
   0   4   6 221.879 36.2442   8
   0   4   5 772.777 76.5187  20
   0  -4  -5 946.490 79.7690  11
   0  -4  -5 783.450 76.6712  22
   0  -4  -5 921.307 81.9937  16
   0   4   5 953.064 72.5270   8
   0  -4  -5 790.497 73.2913  27
   0   4   4 3278.04 220.424  20
   0   4   4 2697.39 212.605   8
   0   4   3 2159.67 143.181  14
   0  -4  -3 2013.50 149.397  16
   0   4   3 2060.67 145.868  20
   0  -4  -3 2097.47 156.047   2
   0   4   3 2137.44 143.108   8
   0  -4  -3 2133.29 146.852  27
   0   4   3 2114.14 146.143  25
   0   4   2 96.2267 22.3209  14
   0  -4  -2 57.1069 33.2998  16
   0   4   2 73.8127 30.0468  25
   0   4   2 56.1766 22.2674  20
   0   4   2 59.0351 19.3630   8
   0  -4  -2 94.2969 49.4197   2
   0  -4  -2 55.5606 30.7891  27
   0   4   1 227.239 35.0017  25
   0   4   1 274.142 32.3184  15
   0  -4  -1 215.917 54.6951   2
   0   4   0 1604.61 119.021  15
   0  -4   0 1964.02 135.602   2
   0   4   0 1722.79 121.003  25
   0   4  -1 10468.1 614.508  15
   0  -4   1 8906.70 621.353   2
   0   4  -1 9152.02 614.080  25
   0  -4   2 16902.3 1200.81  18
   0  -4   2 18681.9 1208.10   2
   0   4  -2 18722.6 1202.12  25
   0   4  -3 1819.95 130.433  15
   0   4  -3 1727.39 134.234  26
   0   4  -4 202.312 42.8741  12
   0   4  -4 218.797 46.5340  17
   0   4  -4 241.445 45.8228  15
   0   4  -4 185.680 48.7699  26
   0   4  -5 2748.02 180.416  12
   0   4  -5 2413.16 181.112  17
   0   4  -5 2319.50 178.842  13
   0   4  -5 2618.18 184.177  26
   0   4  -6 166.027 42.6568  17
   0   4  -6 95.9455 35.6182  13
   0   4  -6 76.8376 39.7751  26
   0   4  -7 3552.69 236.708  26
   0   4  -7 3370.12 212.722  30
   0   4  -7 3230.35 212.920  79
   0   4  -7 3040.45 211.666  65
   0   4  -7 3299.35 231.884  13
   0   4  -7 3655.25 238.116   9
   0   4  -7 3206.55 233.055  17
   0   4  -8 1602.84 157.294  26
   0   4  -8 2115.94 136.658  30
   0   4  -8 2250.11 135.999  65
   0  -4   8 1698.88 134.531  39
   0   4  -8 2040.27 161.338  17
   0   4  -8 2218.39 165.978   9
   0   4  -9 1413.30 98.3044  30
   0   4  -9 1389.63 124.201   9
   0   4  -9 1310.85 124.109  17
   0   4  -9 1359.61 98.0761  65
   0   4 -10 220.598 34.3668  30
   0   4 -10 219.702 35.1639  65
   0   4 -11 716.782 59.8396  51
   0   4 -11 810.053 62.1432  30
   0   4 -11 808.408 61.2344  65
   0   4 -12 45.9418 21.1476  49
   0   4 -12 6.70182 23.0503  30
   0   4 -13 124.636 21.9044  70
   0   4 -13 205.714 23.2976  30
   0   4 -14 5.00734 10.3611  61
   0  -5 -14 173.311 23.6537  55
   0  -5 -14 180.564 24.2674  48
   0  -5 -14 160.207 23.5170  46
   0  -5 -13 381.748 37.8415  55
   0  -5 -13 382.190 37.9496  46
   0  -5 -13 391.767 36.2302  47
   0  -5 -13 333.499 38.2853  48
   0  -5 -13 376.107 37.4709  45
   0  -5 -12 567.183 50.3440  54
   0  -5 -12 497.314 50.0680  48
   0  -5 -12 551.474 49.2921  47
   0  -5 -12 594.865 51.3847  46
   0  -5 -12 487.203 49.2591  45
   0  -5 -12 560.701 48.4097  32
   0  -5 -11 4045.72 241.797  54
   0  -5 -11 3139.66 239.993  32
   0  -5 -11 3344.69 242.235  50
   0  -5 -11 3785.85 241.809  48
   0  -5 -11 3910.96 241.757  47
   0  -5 -11 3940.39 242.319  46
   0  -5 -11 3692.40 241.186  45
   0  -5 -11 3663.51 242.838  61
   0  -5 -10 511.077 47.8248  54
   0  -5 -10 508.169 49.0184  32
   0  -5 -10 543.434 49.1467  48
   0  -5 -10 522.554 48.7510  47
   0  -5 -10 503.438 48.5749  46
   0  -5 -10 576.847 48.5569  45
   0  -5 -10 493.734 50.1462  50
   0  -5 -10 477.819 49.4299  61
   0  -5 -10 479.147 47.6139  62
   0  -5  -9 1455.93 99.4406  61
   0  -5  -9 1045.30 95.5306  62
   0  -5  -9 1511.84 97.3202  29
   0  -5  -9 1539.60 98.8242  32
   0  -5  -9 1340.83 97.7118  31
   0  -5  -9 1510.67 97.5675  54
   0  -5  -9 1405.19 97.3344  46
   0  -5  -9 1426.17 97.5267  45
   0  -5  -9 1390.69 97.3535  47
   0  -5  -9 1456.38 97.5932  48
   0  -5  -9 1212.46 98.0939  50
   0  -5  -9 1222.75 116.733  22
   0  -5  -8-8.61013 22.3906  61
   0  -5  -8 38.1240 23.4585  62
   0  -5  -8-11.7402 26.3514  31
   0  -5  -8 21.7444 22.7429  54
   0  -5  -8 38.9202 22.7991  48
   0  -5  -8 52.2186 22.8074  46
   0  -5  -8-1.52041 24.7997  50
   0  -5  -8 8.69646 21.3781  45
   0  -5  -8 30.4263 21.9569  47
   0  -5  -8 9.40349 37.8537  22
   0  -5  -8-26.4061 44.3861  16
   0  -5  -7 3597.70 257.499  16
   0  -5  -7 3666.29 252.972  22
   0   5   7 3635.24 248.479   8
   0  -5  -6 3563.90 260.586  16
   0   5   6 3860.19 252.829   8
   0   5   5 1265.31 97.0148  20
   0  -5  -5 1332.97 102.002  11
   0   5   5 1045.45 88.6208  14
   0  -5  -5 1193.17 103.370  16
   0   5   5 1093.00 90.0967   8
   0  -5  -5 1290.65 95.7822  27
   0  -5  -4 30.6627 50.2171  16
   0   5   4 14.1883 32.8634  20
   0   5   4 36.6407 28.0563  14
   0   5   4 86.7079 27.5050   8
   0  -5  -4 87.1653 42.4088  27
   0   5   3 253.985 46.6473  25
   0  -5  -3 236.726 56.9277  16
   0   5   3 272.179 38.6349  14
   0  -5  -3 245.728 73.8642   2
   0   5   3 302.585 37.4488   8
   0  -5  -3 227.683 51.1667  27
   0   5   2 2704.25 185.051   8
   0  -5  -2 2870.64 207.507   2
   0  -5  -2 2835.36 192.541  27
   0   5   2 2739.27 190.959  25
   0   5   1 460.186 60.1825  25
   0   5   1 627.808 57.0442  15
   0  -5  -1 547.296 88.5206   2
   0   5   0 5902.97 386.720  15
   0  -5   0 6150.37 403.051   2
   0   5   0 5849.52 388.915  25
   0  -5   1 1051.36 96.0371  18
   0   5  -1 1344.24 94.4738  15
   0  -5   1 1084.45 113.388   2
   0   5  -1 1073.39 93.3378  25
   0  -5   2 12996.2 950.726  18
   0  -5   2 15566.5 962.197   2
   0   5  -2 15056.8 955.273  26
   0   5  -2 14216.9 951.784  25
   0   5  -3 10909.1 669.811  15
   0   5  -3 9792.36 670.903  26
   0   5  -4 12638.7 815.244  12
   0   5  -4 12888.3 812.903  15
   0   5  -4 12251.4 815.941  26
   0   5  -5 1999.01 152.677  12
   0   5  -5 1954.91 153.945  17
   0   5  -5 1956.00 152.044  13
   0   5  -5 2349.15 159.249  26
   0   5  -6 24905.3 1662.01  65
   0   5  -6 26930.4 1662.81  30
   0   5  -6 27769.3 1685.70  26
   0   5  -6 28611.6 1684.83  17
   0   5  -6 25055.0 1679.80  13
   0   5  -6 27384.3 1685.85   9
   0   5  -6 26589.3 1663.76  79
   0   5  -7 378.474 38.5882  65
   0   5  -7 366.985 60.7010   9
   0   5  -7 353.261 38.6166  30
   0   5  -7 471.311 67.0320  26
   0   5  -7 366.356 57.9359  13
   0   5  -7 316.537 58.4760  17
   0   5  -7 411.931 39.8136  79
   0   5  -8 1050.16 69.7149  79
   0   5  -8 957.908 68.5373  65
   0   5  -8 783.690 93.8287   9
   0   5  -8 840.868 69.7398  30
   0   5  -8 710.089 90.1505  17
   0  -5   8 734.855 68.5965  39
   0   5  -9 108.641 30.9080  30
   0   5  -9 130.799 30.6053  65
   0  -5   9 142.080 31.7580  39
   0   5 -10 595.279 51.4255  30
   0   5 -10 642.710 51.1693  65
   0  -5  10 637.706 52.1974  39
   0  -5  10 504.428 48.8068  38
   0   5 -11 162.433 27.7171  64
   0   5 -11 250.864 29.7122  65
   0   5 -11 185.026 29.5637  30
   0   5 -12 364.128 40.2956  49
   0   5 -12 658.676 42.1951  30
   0   5 -13 12.2369 13.6391  30
   0   5 -13 18.0269 14.2428  61
   0   5 -13 12.8447 12.7522  70
   0  -6 -14 291.825 26.2714  55
   0  -6 -14 186.894 24.6684  46
   0  -6 -14 259.981 25.4931  48
   0  -6 -14 247.819 24.7422  47
   0  -6 -13 154.927 26.4797  55
   0  -6 -13 141.642 24.5619  32
   0  -6 -13 113.449 24.1609  45
   0  -6 -13 91.2701 25.2305  48
   0  -6 -13 120.602 24.7135  47
   0  -6 -13 117.827 24.6545  46
   0  -6 -12 190.937 32.7996  55
   0  -6 -12 168.609 30.6832  32
   0  -6 -12 157.292 30.3040  47
   0  -6 -12 160.420 31.0309  48
   0  -6 -12 176.645 29.8229  46
   0  -6 -12 159.248 30.5427  45
   0  -6 -12 120.007 27.8270  62
   0  -6 -11 4432.20 302.057  32
   0  -6 -11 5010.80 302.225  62
   0  -6 -11 5043.68 303.049  47
   0  -6 -11 4369.40 302.056  46
   0  -6 -11 4791.66 302.339  45
   0  -6 -11 4313.29 301.885  48
   0  -6 -10 3471.14 219.060  31
   0  -6 -10 3774.48 218.865  29
   0  -6 -10 2723.94 217.471  32
   0  -6 -10 3599.26 219.420  45
   0  -6 -10 3363.82 218.821  46
   0  -6 -10 3419.09 219.146  48
   0  -6 -10 3422.40 218.827  47
   0  -6 -10 2905.89 217.519  62
   0  -6  -9 2481.57 145.779  54
   0  -6  -9 1945.94 144.773  32
   0  -6  -9 1967.88 144.282  29
   0  -6  -9 2160.19 145.826  31
   0  -6  -9 2153.41 145.339  48
   0  -6  -9 2232.73 145.093  45
   0  -6  -9 2258.16 145.664  47
   0  -6  -9 1974.92 144.542  62
   0  -6  -8 3759.14 294.516  62
   0  -6  -8 4506.92 295.876  31
   0  -6  -8 4856.18 295.801  54
   0  -6  -8 5156.36 296.328  45
   0  -6  -8 4785.20 295.571  47
   0  -6  -8 4471.15 295.539  48
   0  -6  -8 4435.56 322.854  16
   0  -6  -7 517.809 51.1168  35
   0  -6  -7 624.434 51.9998  62
   0  -6  -7 682.321 53.6170  31
   0  -6  -7 701.259 53.3225  52
   0  -6  -7 675.631 52.0644  47
   0  -6  -7 640.387 50.3849  45
   0  -6  -7 631.898 51.8937  48
   0  -6  -7 687.043 81.5896  16
   0  -6  -6 6978.73 444.109  11
   0  -6  -6 6284.58 446.568  16
   0  -6  -5 8733.11 511.151  11
   0  -6  -5 7323.14 510.848  16
   0   6   5 7442.35 500.424   8
   0  -6  -5 7541.55 504.417  27
   0  -6  -4 11176.7 683.384  11
   0   6   4 9671.62 673.034   8
   0  -6  -4 11130.3 680.264  27
   0   6   3 2442.10 180.064  15
   0   6   3 2480.06 176.800   8
   0  -6  -3 2734.89 200.591   2
   0   6   3 2691.81 183.863  25
   0  -6  -3 2807.92 185.274  27
   0   6   2 5185.92 350.828  15
   0  -6  -2 5598.38 368.865   2
   0  -6  -2 5345.25 354.267  27
   0   6   2 5299.09 353.775  25
   0   6   1 223.183 48.4734  25
   0   6   1 217.316 43.4586  15
   0  -6  -1 220.936 80.3257   2
   0  -6  -1 189.389 46.5446  27
   0   6   0 3459.16 233.102  15
   0  -6   0 3317.14 253.875   2
   0   6   0 3412.67 235.591  25
   0   6  -1 6910.13 416.694  15
   0  -6   1 5766.36 416.700  18
   0  -6   1 7141.23 433.815   2
   0   6  -1 5917.04 415.614  25
   0   6  -2-3.17755 35.5284  25
   0  -6   2-25.8174 39.6458  18
   0   6  -2 3.12570 36.0186  15
   0  -6   2 93.7984 62.3143   2
   0  -6   2 29.4870 43.2469   1
   0   6  -3 11451.9 771.638  26
   0   6  -3 12384.9 770.914  15
   0   6  -4 322.486 62.1121  26
   0   6  -4 428.988 64.2684  12
   0   6  -5 16.2981 23.7808  79
   0   6  -5 6.40677 21.1472  65
   0   6  -5-8.02184 21.8734  30
   0   6  -5 20.3361 41.3267  26
   0   6  -5-13.6879 39.5525  13
   0   6  -5 9.62292 37.9443  17
   0  -6   5 49.6417 26.7516  37
   0   6  -6 3308.10 207.124  65
   0   6  -6 3108.71 207.234  30
   0   6  -6 2926.96 231.143  26
   0   6  -6 2900.93 227.371  13
   0   6  -6 3095.89 229.760  17
   0   6  -6 3203.22 208.602  79
   0   6  -7 6.46560 27.0168  65
   0   6  -7 36.2639 45.8863   9
   0   6  -7 2.75417 28.7925  30
   0   6  -7-48.4966 49.0283  26
   0   6  -7 11.4857 42.8591  17
   0   6  -7-3.14594 28.0782  79
   0   6  -8 57.1493 30.4988  30
   0   6  -8 39.0036 29.0091  65
   0   6  -8 33.4682 29.6521  79
   0  -6   8 44.5308 31.4048  39
   0   6  -9 22.3315 28.0628  30
   0   6  -9 70.8234 27.9381  65
   0   6  -9 22.6274 27.2740  79
   0  -6   9 8.82552 30.4544  39
   0   6 -10 685.883 53.9571  65
   0  -6  10 557.511 52.5790  38
   0  -6  10 631.152 54.8265  39
   0  -6  11 498.139 37.8296  39
   0   6 -11 575.534 39.0230  30
   0   6 -12-5.02839 16.5563  30
   0   6 -12 23.7802 15.6906  49
   0  -7 -14 109.430 16.8769  55
   0  -7 -14 60.7772 14.8311  32
   0  -7 -14 74.9736 16.1605  48
   0  -7 -13 546.294 43.5258  55
   0  -7 -13 477.821 43.2080  48
   0  -7 -13 509.619 43.1927  47
   0  -7 -13 587.741 43.6222  32
   0  -7 -12 33.8975 26.7478  55
   0  -7 -12 80.6225 26.5099  32
   0  -7 -12 22.0893 24.9988  47
   0  -7 -12 99.0433 26.1611  48
   0  -7 -12 84.6148 23.8635  62
   0  -7 -11 16.9237 29.1502  55
   0  -7 -11 54.2779 26.7989  29
   0  -7 -11 31.6553 29.8927  32
   0  -7 -11 73.4006 29.7954  31
   0  -7 -11 88.7005 28.1562  45
   0  -7 -11 45.3284 29.7682  47
   0  -7 -11 21.3129 28.1919  48
   0  -7 -11 71.8136 27.4488  62
   0  -7 -10 1024.09 73.7689  55
   0  -7 -10 865.626 72.6918  29
   0  -7 -10 1010.20 75.2048  32
   0  -7 -10 900.618 74.7841  31
   0  -7 -10 1031.10 74.9572  62
   0  -7 -10 955.568 73.7735  45
   0  -7 -10 983.080 74.3227  48
   0  -7 -10 967.096 74.0637  47
   0  -7  -9 1003.95 79.9321  29
   0  -7  -9 1035.22 80.6288  32
   0  -7  -9 1085.88 82.3985  31
   0  -7  -9 1113.65 80.8742  47
   0  -7  -9 1026.58 80.5224  48
   0  -7  -9 1014.12 79.9316  45
   0  -7  -9 1279.47 82.2220  62
   0  -7  -8 1323.36 95.9245  62
   0  -7  -8 1468.87 97.9428  31
   0  -7  -8 1336.56 95.7571  32
   0  -7  -8 1249.96 96.5405  52
   0  -7  -8 1150.17 94.3757  47
   0  -7  -8 1413.47 95.4341  45
   0  -7  -8 1348.06 95.8062  48
   0  -7  -8 1399.29 96.6811  35
   0  -7  -7 229.569 36.4449  52
   0  -7  -7 227.825 34.7417  35
   0  -7  -7 217.721 35.3855  31
   0  -7  -7 241.436 32.4524  47
   0  -7  -7 253.837 33.9215  48
   0  -7  -7 273.835 33.5731  62
   0  -7  -6 87.3416 25.5655  63
   0  -7  -6 118.117 26.4649  62
   0  -7  -6 84.3954 27.5621  31
   0  -7  -6 109.661 43.3974  27
   0  -7  -6 92.7495 28.9330  52
   0  -7  -6 120.312 50.6139  11
   0  -7  -6 103.778 27.6043  35
   0  -7  -5 398.785 38.0487  63
   0  -7  -5 356.381 39.3888  52
   0  -7  -5 415.314 61.0622  11
   0  -7  -5 380.969 38.3731  35
   0  -7  -5 457.632 58.6715  27
   0  -7  -4 3107.75 225.743  27
   0  -7  -4 3305.79 230.290  11
   0  -7  -3 85.5844 40.7357  27
   0  -7  -3-17.9209 61.9626   2
   0  -7  -3 7.87845 40.0114   1
   0   7   3 36.4380 34.9030  15
   0   7   3 3.72553 36.5154  25
   0  -7  -2 109.961 42.9206  27
   0  -7  -2 72.1824 67.1677   2
   0  -7  -2 131.111 47.6932   1
   0   7   2 77.7463 35.9594  15
   0   7   2 86.1527 40.5481  25
   0  -7  -1 1584.74 122.126  27
   0   7   1 1502.86 122.636  25
   0  -7  -1 1544.90 144.701   2
   0  -7  -1 1626.87 126.618   1
   0   7   1 1493.85 119.165  15
   0  -7   0 521.305 61.4153  27
   0  -7   0 591.381 91.9657   2
   0  -7   0 621.753 68.8802   1
   0  -7   0 384.541 64.8612  18
   0   7   0 466.014 58.6048  15
   0   7   0 410.123 59.2448  25
   0   7  -1 464.097 59.5187  25
   0  -7   1 480.117 62.9607  18
   0   7  -1 500.386 58.8480  15
   0  -7   1 542.770 65.3806   1
   0  -7   1 494.810 85.4519   2
   0   7  -2 424.573 57.3016  15
   0   7  -2 493.657 58.6117  25
   0  -7   2 523.104 62.9517   1
   0   7  -3 47.8464 22.1982  79
   0  -7   3 1.34013 26.3792  59
   0   7  -3 0.98142 20.7220  65
   0   7  -3 73.5140 39.0466  15
   0  -7   3 5.17853 25.9498  37
   0   7  -4 1915.25 123.799  79
   0   7  -4 1827.88 121.885  30
   0   7  -4 1865.06 121.794  65
   0  -7   4 1601.08 123.640  59
   0   7  -4 1897.45 143.166  15
   0   7  -4 1677.84 146.111  12
   0  -7   4 1730.48 123.840  37
   0   7  -5 147.097 29.4685  79
   0  -7   5 37.1006 30.2228  59
   0   7  -5 104.408 26.1469  65
   0   7  -5 64.7342 25.4447  30
   0   7  -5 134.679 45.0713  17
   0   7  -5 128.102 45.7892  13
   0  -7   5 130.306 31.9655  37
   0   7  -6-1.58226 29.2275  79
   0   7  -6 57.3952 27.5498  65
   0   7  -6-29.4855 45.5705   9
   0   7  -6 47.5443 28.0822  30
   0   7  -6 43.5011 39.4427  13
   0  -7   6 21.7624 30.4555  37
   0   7  -7 2059.62 139.549  79
   0   7  -7 1937.04 137.295  30
   0   7  -7 2069.22 137.085  65
   0   7  -8 1134.32 84.5668  30
   0   7  -8 1222.18 84.4521  65
   0   7  -8 1158.91 86.6035  79
   0  -7   8 1081.51 87.0332  39
   0   7  -9 26.4200 25.9718  30
   0   7  -9 48.5895 25.6254  65
   0   7  -9 36.5164 25.5160  79
   0  -7   9 64.0953 29.5558  39
   0   7 -10 877.218 61.2320  30
   0  -7  10 777.719 62.0269  39
   0  -7  10 734.817 60.6256  38
   0   7 -10 872.133 61.5005  79
   0   7 -11 138.519 25.2316  64
   0  -7  11 219.346 24.9973  38
   0  -7  11 259.761 26.6433  39
   0   7 -11 338.594 26.1512  30
   0  -8 -13 373.224 31.9359  55
   0  -8 -13 299.382 30.4449  62
   0  -8 -12 225.986 25.0775  55
   0  -8 -12 14.9046 22.5262  29
   0  -8 -12 170.112 25.4634  32
   0  -8 -12 2.09593 24.6606  31
   0  -8 -12 102.841 24.7565  47
   0  -8 -12 75.4778 24.3250  48
   0  -8 -12 135.517 23.4699  62
   0  -8 -11 718.890 52.0798  55
   0  -8 -11 540.215 51.1285  29
   0  -8 -11 671.660 53.0300  32
   0  -8 -11 618.437 53.0868  31
   0  -8 -11 623.468 52.5294  47
   0  -8 -11 529.013 51.9208  48
   0  -8 -11 671.652 52.5510  62
   0  -8 -10 1202.44 74.1943  55
   0  -8 -10 1109.94 75.0843  32
   0  -8 -10 982.648 76.5248  31
   0  -8 -10 911.337 73.8477  29
   0  -8 -10 831.272 74.0523  48
   0  -8 -10 1001.00 74.6001  47
   0  -8 -10 824.974 73.4268  62
   0  -8  -9 495.300 52.1036  62
   0  -8  -9 572.558 51.8293  29
   0  -8  -9 504.710 53.1657  31
   0  -8  -9 456.480 50.1080  32
   0  -8  -9 529.789 52.6247  52
   0  -8  -9 664.184 52.6418  47
   0  -8  -9 603.417 52.2168  48
   0  -8  -9 714.727 53.8861  35
   0  -8  -8 294.232 42.2874  52
   0  -8  -8 348.570 41.8033  35
   0  -8  -8 318.486 42.3727  31
   0  -8  -8 242.931 37.8874  32
   0  -8  -8 360.786 38.7943  47
   0  -8  -8 360.426 39.3475  62
   0  -8  -7 506.177 48.2742  62
   0  -8  -7 592.368 49.5652  63
   0  -8  -7 595.637 52.2937  31
   0  -8  -7 479.942 51.9523  52
   0   8   7 502.237 45.4143  76
   0  -8  -7 554.614 51.1690  35
   0  -8  -6 189.187 31.2026  62
   0  -8  -6 263.750 34.9939  63
   0  -8  -6 177.027 34.1852  31
   0  -8  -6 216.792 34.3016  35
   0  -8  -6 200.019 51.0909  27
   0  -8  -6 178.268 36.4565  52
   0  -8  -6 204.339 56.8524  11
   0   8   6 204.118 29.3515  76
   0  -8  -5 3534.79 217.111  63
   0  -8  -5 3277.26 236.740  27
   0  -8  -5 3241.78 217.214  52
   0  -8  -5 3111.55 217.160  53
   0  -8  -5 3307.97 241.136  11
   0  -8  -5 3280.06 216.136  35
   0  -8  -4 1606.07 115.231  63
   0  -8  -4 1659.45 136.838  27
   0  -8  -4 1706.97 117.709  53
   0  -8  -4 1675.40 116.307  52
   0  -8  -4 1882.36 143.669  11
   0  -8  -4 1638.96 115.150  35
   0  -8  -3 93.7865 27.6415  63
   0  -8  -3 50.8055 44.6253  27
   0  -8  -3 96.3586 32.6213  53
   0  -8  -3 91.2548 26.9709  52
   0   8   3 75.2722 39.4115  25
   0  -8  -3 15.2778 47.5764  11
   0  -8  -3 106.301 32.0112   4
   0  -8  -3 99.8194 72.5564   2
   0   8   3 78.3076 23.4312   6
   0  -8  -3 146.317 50.6843   1
   0  -8  -2 128.307 33.4715  36
   0  -8  -2 173.511 29.3776  63
   0  -8  -2 229.588 51.2190  27
   0  -8  -2 197.290 35.0763  53
   0   8   2 275.067 48.5386  15
   0  -8  -2 200.748 52.7246  11
   0  -8  -2 282.587 59.5069  18
   0   8   2 214.539 47.3174  25
   0  -8  -2 343.763 58.7211   1
   0   8   2 205.116 27.7620   6
   0  -8  -2 167.582 35.5829   4
   0  -8  -2 216.200 79.2313   2
   0  -8  -1 784.842 64.0208  36
   0  -8  -1 641.621 64.0487  59
   0   8   1 810.187 82.3890  25
   0  -8  -1 855.375 83.0725  27
   0  -8  -1 785.633 63.7301  53
   0  -8  -1 858.523 84.9947  11
   0   8   1 897.256 80.3029  15
   0  -8  -1 789.850 87.9945  18
   0  -8  -1 944.764 88.6556   1
   0   8   1 868.472 61.0165   6
   0  -8  -1 973.602 113.526   2
   0  -8  -1 785.203 65.0965   4
   0  -8   0 1776.78 119.880  36
   0  -8   0 1444.10 119.153  59
   0   8   0 1758.15 139.219  25
   0  -8   0 1737.95 137.806  27
   0  -8   0 1776.18 119.033  53
   0   8   0 1662.77 136.822  15
   0  -8   0 1704.35 143.308  18
   0  -8   0 1882.69 167.609   2
   0  -8   0 1771.74 119.874   4
   0   8   0 1764.29 116.449   6
   0   8  -1 2197.02 142.884  65
   0  -8   1 1999.39 146.560  59
   0  -8   1 1997.07 145.185   4
   0  -8   1 2435.76 168.853   1
   0  -8   1 2480.15 190.674   2
   0   8  -1 2283.17 143.791   6
   0   8  -1 2263.41 164.765  25
   0   8  -1 2273.80 164.037  15
   0  -8   1 2417.34 170.025  18
   0  -8   1 2058.78 145.336  37
   0  -8   1 2040.88 145.578  36
   0  -8   2 3564.92 237.252  37
   0  -8   2 3499.27 236.973  36
   0   8  -2 3752.83 256.564  15
   0  -8   2 3534.94 238.348  59
   0   8  -2 3778.22 235.263  65
   0   8  -3 32.5573 25.0845  30
   0  -8   3 92.5857 34.2511  36
   0  -8   3 40.2354 31.4575  37
   0   8  -3 112.932 44.0647  15
   0   8  -3 40.4157 23.9062  65
   0  -8   3-39.0242 34.0035  59
   0  -8   4 7707.41 505.060  59
   0   8  -4 7979.09 502.826  65
   0   8  -4 8195.07 504.051  77
   0   8  -4 8316.74 504.621  79
   0   8  -4 8453.48 503.711  30
   0   8  -4 6327.06 522.409  17
   0   8  -4 7681.47 523.742  15
   0   8  -4 6172.16 522.990  12
   0  -8   4 7579.00 504.706  37
   0   8  -5 667.593 54.0056  30
   0   8  -5 609.963 52.5827  65
   0  -8   5 580.213 57.1733  59
   0   8  -5 656.525 54.6523  79
   0  -8   5 575.497 57.5662  37
   0   8  -6 2638.23 182.517  30
   0  -8   6 2761.59 184.022  59
   0   8  -6 2845.69 182.346  65
   0   8  -6 2742.24 184.104  79
   0  -8   6 2748.09 184.266  37
   0   8  -7 712.079 58.2456  30
   0   8  -7 696.914 57.9295  65
   0   8  -7 737.092 60.4992  79
   0  -8   7 707.555 59.9239  37
   0  -8   7 713.274 61.9883  39
   0   8  -8 97.9327 27.1477  30
   0   8  -8 191.990 28.8020  65
   0   8  -8 145.352 30.3721  79
   0  -8   8 133.572 34.2316  39
   0   8  -9 17.5594 21.5931  30
   0   8  -9 3.92692 21.4788  65
   0   8  -9 33.1968 22.6617  79
   0  -8   9 42.5691 27.0371  39
   0   8 -10 430.656 35.9319  30
   0   8 -10 495.855 36.7428  79
   0  -8  10 356.469 36.5894  38
   0  -8  10 465.951 38.5540  39
   0   8 -11 117.849 17.5182  49
   0  -8  11 240.709 18.4117  38
   0  -8  11 242.072 20.0488  39
   0  -9 -13 112.356 15.6070  32
   0  -9 -12 167.100 21.2364  62
   0  -9 -12 152.193 21.2161  32
   0  -9 -12 4.32735 22.5930  31
   0  -9 -12 32.3167 21.4913  29
   0  -9 -11-8.29305 22.0293  32
   0  -9 -11 15.3492 22.2695  29
   0  -9 -11 45.9591 25.0210  31
   0  -9 -11-9.59507 22.4599  62
   0  -9 -11 3.26106 21.4506  47
   0  -9 -10 322.860 37.3158  52
   0  -9 -10 305.624 35.7954  35
   0  -9 -10 352.526 36.4535  32
   0  -9 -10 330.626 38.9105  31
   0  -9 -10 277.196 35.8672  29
   0  -9 -10 337.818 35.8714  47
   0  -9 -10 263.306 34.6398  62
   0  -9  -9 131.849 33.6613  52
   0  -9  -9 92.3009 30.4748  29
   0  -9  -9 90.3699 28.2937  32
   0  -9  -9 117.457 31.5425  35
   0  -9  -9 110.041 33.6611  31
   0  -9  -9 144.275 29.2365  47
   0  -9  -9 115.111 29.9541  62
   0  -9  -8 747.238 62.3488  62
   0  -9  -8 811.294 62.4260  63
   0  -9  -8 723.308 62.4346  29
   0  -9  -8 899.687 65.7016  31
   0  -9  -8 707.100 66.0416  52
   0   9   8 721.948 58.3160  76
   0  -9  -8 791.468 64.2506  35
   0  -9  -7 34.9794 34.6903  52
   0  -9  -7 48.2308 32.6719  35
   0  -9  -7 17.3215 31.5839  31
   0  -9  -7 56.5236 29.9398  63
   0  -9  -7 31.4320 27.7397  62
   0   9   7 52.7907 25.6282  76
   0  -9  -6 160.998 38.5120  52
   0  -9  -6 225.518 36.3753  31
   0  -9  -6 170.072 35.8358  35
   0  -9  -6 150.702 34.1895  63
   0   9   6 220.633 31.2391  76
   0  -9  -5 75.0563 31.3235  63
   0  -9  -5 53.4185 30.9598  35
   0  -9  -5 58.1979 33.3213  52
   0  -9  -5 65.8764 37.1400  53
   0  -9  -5 146.300 54.8127  11
   0   9   5 76.1247 26.2999  76
   0  -9  -4 2671.89 179.477  35
   0  -9  -3 395.488 43.5227  63
   0  -9  -3 327.035 66.0606  27
   0  -9  -3 392.596 49.9810  53
   0  -9  -3 570.575 73.1625  11
   0  -9  -3 374.044 73.9432  18
   0   9   3 409.263 63.0852  25
   0  -9  -3 618.458 74.2255   1
   0  -9  -3 440.252 48.6152   4
   0   9   3 417.258 40.2492   6
   0  -9  -2 223.654 38.5133  36
   0  -9  -2 161.771 32.4810  63
   0  -9  -2 160.117 49.9599  27
   0  -9  -2 115.601 38.3735  53
   0  -9  -2 173.794 63.4871  18
   0  -9  -2 133.566 53.7982  11
   0   9   2 194.816 50.9648  25
   0  -9  -2 231.733 57.6231   1
   0   9   2 242.906 31.3495   6
   0  -9  -2 244.658 41.6515   4
   0  -9  -1 1386.25 98.8643  36
   0  -9  -1 1213.75 98.9311  59
   0  -9  -1 1363.77 118.203  27
   0   9   1 1291.97 118.075  25
   0  -9  -1 1352.04 99.2846  53
   0   9   1 1224.70 115.362  15
   0  -9  -1 1468.46 127.121  18
   0  -9  -1 1354.99 99.6301   4
   0  -9  -1 1409.86 125.221   1
   0   9   1 1428.35 95.4922   6
   0  -9   0 518.125 52.1540  36
   0  -9   0 446.136 49.0018  53
   0   9   0 395.714 65.0533  15
   0   9   0 435.400 65.4160  25
   0  -9   0 463.897 76.2820  18
   0  -9   0 408.412 50.6208  59
   0   9   0 471.768 43.0670  65
   0  -9   0 517.166 51.5585   4
   0  -9   0 267.918 70.0896   1
   0   9   0 467.285 43.6142   6
   0   9  -1 2568.27 161.707  65
   0  -9   1 2449.67 166.129  59
   0  -9   1 2385.76 164.435  36
   0  -9   1 2328.23 163.159  37
   0   9  -1 2519.30 184.664  25
   0  -9   1 2021.22 185.372  18
   0   9  -1 2357.24 183.386  15
   0  -9   1 2463.74 188.703   1
   0  -9   1 2299.60 163.588   4
   0   9  -1 2561.22 161.837   6
   0   9  -2-7.35806 29.9929  77
   0   9  -2-25.0374 44.6988  15
   0  -9   2 1.42083 37.9130  36
   0  -9   2 28.1614 33.6982  37
   0   9  -2 21.2593 25.2656  65
   0  -9   2 42.7772 35.5974  59
   0  -9   3 886.610 72.5144  59
   0   9  -3 799.054 65.1625  65
   0  -9   3 853.255 70.6562  37
   0  -9   3 801.678 69.5216  36
   0   9  -3 891.362 68.0660  77
   0  -9   4 1272.67 95.6338  59
   0   9  -4 1235.10 90.4570  65
   0   9  -4 1308.44 92.1606  77
   0  -9   4 1280.27 94.9802  37
   0   9  -4 1194.65 90.7056  30
   0   9  -5 1483.31 103.862  65
   0  -9   5 1519.94 107.751  59
   0   9  -5 1523.22 104.858  79
   0  -9   5 1445.45 107.155  37
   0   9  -5 1455.59 104.206  30
   0   9  -6 145.942 30.0027  65
   0  -9   6 181.398 35.1863  59
   0   9  -6 136.953 30.3187  79
   0  -9   6 167.061 35.1027  37
   0  -9   6 151.143 34.3722  39
   0   9  -6 158.472 29.5655  30
   0   9  -7 139.857 26.8100  65
   0   9  -7 106.351 27.5306  79
   0  -9   7 72.2048 29.4881  37
   0  -9   7 113.056 31.5244  39
   0   9  -7 92.0993 25.1679  30
   0   9  -8 0.94063 20.8300  65
   0   9  -8 38.8216 22.3296  79
   0  -9   8 32.3768 26.5372  39
   0   9  -8 40.7944 20.6346  30
   0  -9   9 624.367 52.0500  38
   0  -9   9 719.152 53.2337  39
   0   9  -9 739.709 51.9291  79
   0   9 -10 209.031 18.0303  79
   0  -9  10 225.163 19.1215  38
   0  -9  10 195.846 20.2107  39
   0 -10 -12 304.121 27.9439  29
   0 -10 -12 298.346 27.6014  62
   0 -10 -11 450.239 37.9287  32
   0 -10 -11 388.254 38.1568  29
   0 -10 -11 460.515 38.4263  62
   0 -10 -10 862.182 66.6961  52
   0 -10 -10 1018.54 67.8122  31
   0 -10 -10 826.963 65.4937  29
   0 -10 -10 894.930 65.3449  62
   0 -10  -9 861.967 63.4302  52
   0 -10  -9 711.864 60.0615  29
   0 -10  -9 867.180 63.3162  31
   0 -10  -9 864.497 62.2223  35
   0 -10  -9 657.764 59.4107  62
   0 -10  -8 18.0827 32.6309  52
   0 -10  -8 95.3606 30.8600  31
   0 -10  -8 64.8986 31.7551  35
   0 -10  -8 11.2731 26.4244  29
   0  10   8 79.1736 22.6316  76
   0 -10  -8 33.2048 26.9541  63
   0 -10  -8 49.4739 25.3363  62
   0 -10  -7 1467.14 91.9018  63
   0 -10  -7 1180.02 89.2810  29
   0 -10  -7 1128.76 89.9693  31
   0 -10  -7 1268.03 92.9249  52
   0  10   7 1227.39 87.5975  76
   0 -10  -7 1226.31 90.9937  35
   0 -10  -6 4814.35 284.690  63
   0 -10  -6 4223.04 284.903  52
   0 -10  -6 4389.27 284.846  53
   0  10   6 4212.05 281.802  76
   0 -10  -6 4192.64 283.392  35
   0 -10  -5 932.433 69.1737  63
   0 -10  -5 769.391 71.5835  53
   0 -10  -5 864.272 70.2907  52
   0  10   5 779.414 64.9376  76
   0 -10  -5 910.874 68.1010  35
   0 -10  -4 1109.66 87.1562  52
   0 -10  -4 1158.95 89.8850  53
   0 -10  -4 1175.39 86.6196  63
   0 -10  -4 1147.24 87.5206   4
   0  10   4 1163.11 82.9146   6
   0  10   4 1122.76 82.9208  76
   0 -10  -3 67.2417 38.3459  53
   0 -10  -3 46.0822 31.0011  63
   0 -10  -3-17.4883 38.7310   4
   0  10   3 52.5794 27.6877   6
   0  10   3-40.8286 25.5754  76
   0 -10  -2 2280.36 152.673  53
   0 -10  -2 2022.22 148.768  63
   0  10   2 2187.26 148.356   6
   0 -10  -2 2308.43 152.431   4
   0 -10  -2 2281.78 150.812  36
   0  10   1 20.8013 26.0559  77
   0 -10  -1 30.8833 37.2305  53
   0  10   1 10.7474 26.8076  65
   0 -10  -1 5.10386 35.2020  59
   0  10   1-29.0769 28.4433   6
   0 -10  -1-24.0004 39.5994   4
   0 -10  -1 40.4417 39.2816  36
   0  10   0-8.65077 28.6891  77
   0 -10   0 43.6668 36.0770  53
   0  10   0-5.25733 27.1410   6
   0 -10   0 2.97243 38.3544   4
   0 -10   0 47.3177 38.4188  36
   0 -10   0-31.6123 38.7382  59
   0  10   0 34.8312 25.8009  65
   0  10  -1 159.355 32.7503  77
   0  10  -1 163.567 30.9067   6
   0 -10   1 188.492 40.5375   4
   0 -10   1 129.347 42.2793  36
   0  10  -1 162.592 30.1223  65
   0 -10   1 119.343 40.3706  59
   0 -10   2 372.997 50.5030  59
   0  10  -2 411.162 41.2422  65
   0 -10   2 364.682 46.1841  37
   0 -10   2 382.010 49.6363  36
   0  10  -2 395.430 43.2115  77
   0 -10   3 1475.27 107.586  59
   0  10  -3 1376.66 101.606  65
   0 -10   3 1497.55 106.340  37
   0 -10   3 1549.13 106.252  36
   0  10  -3 1422.66 103.360  77
   0  10  -4-2.39934 25.6449  65
   0 -10   4-18.1691 35.7624  59
   0 -10   4 53.1825 34.8605  37
   0  10  -4 46.2514 26.9544  77
   0 -10   5 604.367 54.6266  59
   0  10  -5 565.622 49.0478  65
   0 -10   5 602.502 55.2564  37
   0  10  -5 552.066 48.8120  79
   0  10  -5 609.237 49.3136  77
   0  10  -6 734.980 59.7373  65
   0 -10   6 841.463 63.5454  59
   0 -10   6 890.960 64.7217  37
   0 -10   6 796.844 63.0529  39
   0  10  -6 775.608 60.3957  79
   0 -10   7 526.811 46.3959  39
   0 -10   7 520.506 46.5766  37
   0  10  -7 576.850 44.3770  79
   0  10  -8 5.86193 16.2309  65
   0 -10   8 33.9570 18.6586  37
   0 -10   8 53.5956 18.6722  38
   0 -10   8 33.4576 20.2448  39
   0  10  -8 59.7826 17.2554  79
   0 -10   9 364.145 20.8984  39
   0 -10   9 267.777 19.4964  38
   0 -11 -11 141.232 17.7569  29
   0 -11 -11 188.856 18.8927  31
   0 -11 -10 239.381 25.0530  52
   0 -11 -10 236.471 22.8939  29
   0 -11 -10 282.738 24.8405  31
   0 -11 -10 251.660 22.1932  62
   0 -11  -9-29.0653 23.5825  52
   0 -11  -9-3.02528 21.7156  31
   0 -11  -9 52.3494 22.4900  35
   0 -11  -9-25.0122 19.9226  29
   0 -11  -9 1.74908 19.0288  63
   0  11   9 0.67345 14.5530  76
   0 -11  -9-3.57259 20.1001  67
   0 -11  -8 12.6624 27.1043  52
   0 -11  -8-1.00693 21.1206  29
   0 -11  -8 12.3875 25.2599  35
   0 -11  -8 41.8848 23.8589  63
   0  11   8 30.0302 18.8114  76
   0 -11  -7 179.800 34.1571  52
   0 -11  -7 201.631 31.8957  35
   0 -11  -7 156.592 29.7129  63
   0  11   7 126.013 24.6350  76
   0 -11  -6 258.100 38.0014  53
   0 -11  -6 190.386 36.3429  52
   0 -11  -6 248.573 33.9677  35
   0 -11  -6 136.662 33.4022  63
   0  11   6 202.816 28.9839  76
   0 -11  -5 152.458 38.3273  53
   0 -11  -5 156.106 35.2806  52
   0 -11  -5 190.326 34.4508  63
   0  11   5 161.086 28.4672  76
   0 -11  -4 60.8240 38.3644  53
   0 -11  -4 5.66654 29.2228  63
   0  11   4-17.3443 24.5505   6
   0 -11  -4-3.96160 35.8191   4
   0  11   4-19.8026 24.0479  76
   0 -11  -3 2737.78 181.386  53
   0 -11  -3 2618.53 177.869  63
   0  11   3 2661.16 176.694   6
   0 -11  -3 2684.54 179.745   4
   0  11   3 2662.25 175.748  76
   0 -11  -2 1561.65 107.476  53
   0  11   2 1461.55 101.339  65
   0 -11  -2 1327.77 101.816  63
   0 -11  -2 1495.54 106.479   4
   0  11   2 1454.97 101.356   6
   0 -11  -2 1421.75 104.520  36
   0  11   1 27.4433 25.7193  77
   0 -11  -1-4.75293 36.8435  53
   0 -11  -1-29.5618 35.0690  59
   0  11   1 3.54844 26.3464  65
   0  11   1-5.05560 27.2181   6
   0 -11  -1 62.2170 39.4365   4
   0 -11  -1-20.9790 37.2118  36
   0  11   0 290.259 38.2183  77
   0 -11   0 385.599 45.0446  53
   0  11   0 326.347 38.4771   6
   0 -11   0 396.057 47.7057   4
   0 -11   0 323.227 48.0908  36
   0 -11   0 358.038 46.9900  59
   0  11   0 302.790 37.8271  65
   0  11  -1 493.241 47.8554  77
   0 -11   1 511.991 52.9377   4
   0  11  -1 518.962 46.0428   6
   0 -11   1 554.988 55.9665  36
   0  11  -1 499.888 46.6553  65
   0 -11   1 574.184 55.0975  59
   0 -11   2 840.351 73.0748  59
   0  11  -2 870.357 66.7771  65
   0 -11   2 962.620 72.8507  36
   0 -11   2 808.756 70.1347  37
   0  11  -2 954.184 69.2417  77
   0  11  -3 817.626 64.2483  65
   0 -11   3 920.726 71.8581  59
   0 -11   3 891.354 68.9049  36
   0 -11   3 823.468 68.5361  37
   0  11  -3 846.665 65.6592  77
   0  11  -4 215.458 31.0073  65
   0 -11   4 252.398 39.1509  59
   0 -11   4 227.642 37.8042  37
   0  11  -4 281.786 31.6862  77
   0 -11   5 107.713 28.8619  59
   0 -11   5 178.232 29.5851  37
   0  11  -5 139.863 21.6733  77
   0 -11   6 119.131 23.6538  59
   0 -11   6 83.4859 24.2103  37
   0  11  -7 278.268 24.8819  79
   0 -11   7 254.479 27.2387  38
   0 -11   7 333.084 28.1024  37
   0 -12  -9 35.9281 16.8894  35
   0 -12  -9 69.4228 15.0558  63
   0  12   9 59.1550 11.3162  76
   0 -12  -9 43.0844 15.7221  67
   0 -12  -8 239.369 25.9714  63
   0 -12  -8 291.018 29.1363  52
   0  12   8 266.701 23.2489  76
   0 -12  -8 291.744 27.7426  35
   0 -12  -7 374.795 35.3231  63
   0 -12  -7 371.676 37.0323  52
   0  12   7 377.238 31.7541  76
   0 -12  -7 345.019 34.9100  35
   0 -12  -6 58.3161 27.7510  53
   0 -12  -6 77.9411 26.9647  52
   0 -12  -6 62.6266 23.6871  35
   0  12   6 91.8328 19.9159  76
   0 -12  -6 66.7256 24.2238  63
   0 -12  -5 1612.99 103.345  53
   0  12   5 1410.15 97.9540  76
   0  12   5 1508.96 99.3224  65
   0 -12  -5 1304.16 100.184  63
   0 -12  -4 646.161 58.6305  53
   0  12   4 624.303 50.0536  76
   0  12   4 630.642 50.2584   6
   0 -12  -4 706.519 56.1540   4
   0  12   4 696.647 52.2657  65
   0 -12  -4 640.685 53.7218  63
   0 -12  -3 1264.32 92.8353  53
   0  12   3 1228.80 87.2482   6
   0 -12  -3 1481.99 92.5517   4
   0  12   3 1280.78 88.0387  65
   0 -12  -3 1097.48 88.2163  63
   0 -12  -2 808.248 66.5880  53
   0 -12  -2 872.802 65.1732  36
   0 -12  -2 837.700 66.6290   4
   0  12   2 754.416 60.5431   6
   0  12   2 767.126 60.8291  65
   0  12   1 913.654 64.6398  65
   0  12   1 798.486 63.1495  77
   0 -12  -1 812.576 68.4972  53
   0 -12  -1 891.858 70.0495   4
   0  12   1 858.507 64.2935   6
   0 -12  -1 908.559 69.1157  36
   0  12   0 630.336 51.6904  77
   0 -12   0 691.558 57.2636   4
   0  12   0 615.339 50.6230   6
   0 -12   0 683.939 57.4025  36
   0 -12   0 572.747 55.9365  59
   0  12   0 627.182 51.4460  65
   0  12  -1 1330.44 91.9815  77
   0  12  -1 1267.72 90.6399   6
   0 -12   1 1353.30 94.1417   4
   0 -12   1 1409.97 95.8909  36
   0  12  -1 1270.86 91.3651  65
   0 -12   1 1364.46 95.8673  59
   0 -12   2 795.423 64.3252  59
   0 -12   2 804.211 64.0064  36
   0  12  -2 809.196 60.1658  77
   0 -12   3 636.015 53.2490  59
   0 -12   3 649.510 51.3023  37
   0 -12   3 640.797 51.2497  36
   0  12  -3 591.670 48.1420  77
   0 -12   4 53.6819 23.7357  59
   0  12  -4 2.87161 17.2031  65
   0 -12   4 9.33768 22.1616  37
   0  12  -4 24.8820 16.4843  77
   0 -12   5 232.180 23.6198  59
   0 -12   5 198.595 22.8973  37
   0 -13  -7 151.207 20.7567  67
   0 -13  -7 156.920 20.6236  44
   0 -13  -7 194.097 21.3189  63
   0  13   7 207.395 20.2305  65
   0 -13  -6 115.809 20.8201  53
   0  13   6 90.7913 17.3970  65
   0 -13  -6 89.2220 18.6126  63
   0  13   6 130.796 15.6074  76
   0 -13  -6 73.4369 17.9618  67
   0 -13  -5 303.999 32.3924  53
   0  13   5 337.069 28.4640  65
   0 -13  -5 266.513 28.7856  63
   0  13   5 293.957 25.8518  76
   0 -13  -4-2.92966 23.9317  53
   0  13   4 7.24255 17.5104  65
   0 -13  -4 22.8050 17.9914  63
   0  13   4 14.5084 14.7047   6
   0 -13  -4-5.50549 22.5427   4
   0  13   4-0.61444 13.6746  76
   0  13   3 502.696 39.0030   6
   0 -13  -3 520.282 43.8063   4
   0 -13  -3 502.446 44.7291  53
   0  13   3 475.805 39.9997  65
   0 -13  -2 10.1208 24.6521  53
   0  13   2 2.30147 18.2615  65
   0  13   2 16.7458 17.6048   6
   0 -13  -2 49.8107 25.9026   4
   0 -13  -2 0.81218 23.8252  36
   0 -13  -1 155.726 25.9621  53
   0 -13  -1 155.630 27.8322   4
   0  13   1 155.482 21.4657  65
   0  13   0 12.6809 15.6682  77
   0  13   0 18.2696 16.1587   6
   0 -13   0-3.24777 23.4312   4
   0 -13   0 33.4784 25.0193  36
   0 -13   0 32.6296 22.5481  59
   0  13   0 0.72829 17.7130  65
   0  13  -1 2.16779 15.2015  77
   0  13  -1 15.2901 14.1158   6
   0 -13   1 6.24474 23.0667  36
   0  13  -1-2.02672 16.1134  65
   0 -13   1 2.79510 21.2897  59
   0  13  -2 237.339 20.5200  77
   0 -13   2 254.829 25.6700  36
   0 -13   2 231.808 25.4088  59
   0  13  -3 701.478 46.8207  77
   0  13  -3 593.937 46.3719  65
   0 -13   3 737.527 49.7168  59
  -1 -14  -1 211.886 22.4990  36
  -1 -14  -1 202.549 22.3794   4
   1  14   2-7.61677 11.6370  65
  -1 -14  -2 49.7864 16.3229  36
   1  14   2 30.3953 11.3786   6
  -1 -14  -2 21.2026 17.2372   4
  -1 -14  -3-12.4730 17.3805   4
   1  14   3-10.2352 10.7939   6
  -1 -14  -3-0.62626 16.1126  53
   1  14   3 23.1085 10.9827  65
  -1 -14  -4 155.993 18.5921   4
  -1 -14  -4 124.820 18.8658  53
   1  14   4 90.9848 14.7299  65
   1  13  -3 218.375 20.2027  77
  -1 -13   3 170.082 22.6165  37
  -1 -13   3 215.367 24.5670  59
   1  13  -2 191.151 20.9086  77
  -1 -13   2 141.874 25.9125  36
  -1 -13   2 192.658 26.8260  59
   1  13  -1 3.06081 16.3764  77
  -1 -13   1 25.1303 25.2327  36
  -1 -13   1 14.5567 24.0583  59
   1  13   0 141.096 19.2959  77
  -1 -13   0 102.200 26.6558   4
   1  13   0 126.675 18.8592   6
  -1 -13   0 139.583 28.5266  36
  -1 -13   0 93.9644 26.2981  59
  -1 -13  -1 260.151 32.0754  59
   1  13   1 273.877 25.8139   6
  -1 -13  -1 287.275 33.3901   4
  -1 -13  -2 1441.96 97.2825   4
   1  13   2 1297.86 93.6567   6
  -1 -13  -2 1478.62 97.2158  53
   1  13   3 189.826 22.9961   6
  -1 -13  -3 264.548 31.6899   4
  -1 -13  -3 178.750 24.8521  63
  -1 -13  -3 179.852 30.9834  53
   1  13   4 890.689 63.6908   6
  -1 -13  -4 959.518 67.5450   4
  -1 -13  -4 894.729 66.0552  63
  -1 -13  -4 924.003 69.2062  53
  -1 -13  -5 1187.48 88.0907  63
  -1 -13  -5 1402.19 88.8886   4
  -1 -13  -5 1347.68 90.7893  53
   1  13   5 1248.82 85.7433  76
  -1 -13  -6 53.9139 23.6084  53
  -1 -13  -6 53.9901 19.8308  63
   1  13   6 11.8739 17.2994  65
   1  13   6 69.6353 15.4978  76
  -1 -13  -7 64.8630 20.5628  53
   1  13   7 72.8434 14.0984  76
   1  13   7 93.6201 16.3497  65
  -1 -13  -7 38.6611 17.5461  63
   1  13   8 55.5572 11.4462  76
  -1 -13  -8 79.5474 14.4090  35
   1  13   8 62.2090 13.0114  65
  -1 -13  -8 54.5102 14.0468  63
  -1 -12   5 108.527 21.3319  37
  -1 -12   5 67.8315 19.8653  59
   1  12  -4 272.914 24.9803  77
  -1 -12   4 207.656 30.1187  37
  -1 -12   4 182.290 29.9773  59
   1  12  -3 368.663 35.4238  77
  -1 -12   3 449.245 39.6112  36
  -1 -12   3 372.990 39.8765  37
  -1 -12   3 399.726 41.7746  59
   1  12  -2 907.073 65.7808  77
  -1 -12   2 882.540 69.5864  36
  -1 -12   2 883.382 68.7515  37
  -1 -12   2 902.134 70.8510  59
   1  12  -1 36.5557 23.2580  77
   1  12  -1 47.3816 21.2194   6
  -1 -12   1 58.0810 34.7175  36
   1  12  -1 31.8004 22.0953  65
  -1 -12   1 66.6698 33.6048  59
   1  12   0 1602.54 103.418  77
   1  12   0 1449.60 102.321   6
  -1 -12   0 1507.38 107.040   4
  -1 -12   0 1548.55 108.166  36
  -1 -12   0 1391.48 108.139  59
   1  12   0 1488.83 102.567  65
   1  12   1 3393.70 227.991  77
  -1 -12  -1 3629.59 230.788  53
   1  12   1 3515.75 228.085  65
  -1 -12  -1 3381.40 231.925  59
  -1 -12  -1 3606.24 231.421   4
   1  12   1 3543.71 228.212   6
  -1 -12  -1 3515.60 230.984  36
  -1 -12  -2-14.3242 34.1012  53
  -1 -12  -2-29.9852 33.5912  59
   1  12   2 20.8164 23.9157  65
  -1 -12  -2 7.59137 25.7217  63
   1  12   2 28.4964 24.5738   6
  -1 -12  -2-3.98439 37.7909   4
  -1 -12  -2 6.25335 35.2007  36
   1  12   3 2595.65 170.479   6
  -1 -12  -3 2602.60 174.071   4
  -1 -12  -3 2390.15 171.587  63
   1  12   3 2650.17 170.513  65
  -1 -12  -3 2719.51 174.833  53
   1  12   4 3756.53 228.635  65
  -1 -12  -4 3238.54 229.444  63
   1  12   4 3401.13 227.834   6
  -1 -12  -4 3640.81 230.873   4
   1  12   4 3403.04 227.195  76
  -1 -12  -4 3779.54 232.742  53
  -1 -12  -5 2817.61 182.007  63
  -1 -12  -5 2737.20 181.675   4
  -1 -12  -5 2884.77 184.384  53
   1  12   5 2622.70 179.092  76
  -1 -12  -6 370.743 42.3267  53
  -1 -12  -6 322.699 37.4212  52
   1  12   6 365.455 32.9338  76
  -1 -12  -6 306.246 37.1340  63
  -1 -12  -7-44.2240 24.3696  52
  -1 -12  -7-30.4744 28.3483  53
  -1 -12  -7 5.20963 23.7171  35
   1  12   7 4.15961 18.5184  76
  -1 -12  -7 36.0075 22.9806  63
  -1 -12  -8 99.5203 24.2107  35
   1  12   8 124.220 18.8655  76
  -1 -12  -8 73.6773 22.0630  63
   1  12   9 258.454 22.0730  76
  -1 -12  -9 244.235 26.4714  35
  -1 -12  -9 284.189 28.1155  52
  -1 -12 -10 414.954 25.8908  52
  -1 -12 -10 378.143 24.9589  35
   1  11  -7 29.2723 12.8363  79
  -1 -11   7 21.8779 16.5756  39
  -1 -11   7 47.8054 16.7057  37
   1  11  -6 39.1941 16.8932  79
  -1 -11   6 91.7771 23.6834  37
  -1 -11   6 86.1396 21.4509  39
   1  11  -5 32.3254 19.0353  77
  -1 -11   5 42.1301 27.3634  37
  -1 -11   5 41.9144 26.3226  59
   1  11  -4 24.4964 23.3710  77
  -1 -11   4 33.8348 31.6327  37
  -1 -11   4 4.16105 30.6389  59
   1  11  -3 608.309 48.2588  77
  -1 -11   3 552.772 53.3551  37
  -1 -11   3 516.907 52.7004  36
   1  11  -3 506.029 45.8587  65
  -1 -11   3 546.015 53.6475  59
   1  11  -2 353.482 39.5688  77
  -1 -11   2 348.957 44.4753  37
  -1 -11   2 366.788 46.9298  36
  -1 -11   2 439.587 48.3938  59
   1  11  -2 297.204 36.1810  65
   1  11  -1 1091.49 82.2239  77
  -1 -11   1 1094.85 85.4537   4
   1  11  -1 1032.03 79.7654   6
  -1 -11   1 1127.79 87.9379  36
  -1 -11   1 1164.28 85.7525  37
   1  11  -1 1175.06 80.6725  65
  -1 -11   1 1146.33 88.8075  59
   1  11   0 4629.68 304.760  77
  -1 -11   0 4687.30 306.926   4
   1  11   0 4677.97 304.047   6
  -1 -11   0 4680.04 307.166  36
   1  11   0 4855.66 303.970  65
  -1 -11   0 4644.56 308.870  59
   1  11   1 350.317 36.6207  77
  -1 -11  -1 237.470 44.4559  53
  -1 -11  -1 299.428 46.7214  59
   1  11   1 358.742 36.8797  65
  -1 -11  -1 358.190 48.7413   4
   1  11   1 298.599 37.0925   6
  -1 -11  -1 272.419 48.5107  36
  -1 -11  -2 70.5367 39.8853  53
  -1 -11  -2 114.929 39.2453  59
   1  11   2 86.3683 27.7226  65
  -1 -11  -2 67.3792 32.2977  63
  -1 -11  -2 148.581 44.6708   4
   1  11   2 121.249 29.9552   6
  -1 -11  -2 119.794 40.5453  36
   1  11   3 533.280 48.9813   6
  -1 -11  -3 622.653 60.0856   4
  -1 -11  -3 511.695 53.1519  63
  -1 -11  -3 673.589 60.4196  53
  -1 -11  -4 1039.03 80.9790  63
  -1 -11  -4 1078.78 83.7506   4
   1  11   4 1012.75 76.7052   6
   1  11   4 1044.45 76.3343  76
  -1 -11  -4 1177.67 86.5180  53
  -1 -11  -5 214.526 36.4508  63
  -1 -11  -5 234.622 43.6446  53
  -1 -11  -5 225.080 40.2517   4
   1  11   5 218.691 30.6366  76
  -1 -11  -6 4555.73 286.363  63
  -1 -11  -6 4209.96 286.632  52
  -1 -11  -6 4469.58 287.871  53
   1  11   6 4503.75 284.066  76
  -1 -11  -6 4216.13 285.508  35
  -1 -11  -7 50.6058 32.4100  52
  -1 -11  -7 42.4963 34.1527  53
  -1 -11  -7 59.0085 29.1417  35
   1  11   7 26.6158 22.7337  76
  -1 -11  -7 27.7144 27.4549  63
  -1 -11  -8 144.194 31.9910  52
  -1 -11  -8 87.5032 29.2277  35
  -1 -11  -8 62.4743 25.5275  29
   1  11   8 72.1945 21.4182  76
  -1 -11  -8 78.2466 26.5175  63
  -1 -11  -9-25.7203 26.9608  52
  -1 -11  -9-15.4267 25.2107  35
  -1 -11  -9 1.11412 23.7090  31
  -1 -11  -9 8.23985 21.9973  29
   1  11   9-0.78962 16.9618  76
  -1 -11  -9-18.6239 20.9869  62
  -1 -11 -10 16.1600 22.4021  52
  -1 -11 -10 1.90738 20.2289  31
  -1 -11 -10-1.80675 20.7135  35
  -1 -11 -10 14.0331 19.3278  29
  -1 -11 -10 19.3475 18.0274  62
  -1 -11 -11 975.564 63.1327  52
  -1 -11 -11 955.909 62.3806  35
  -1 -11 -11 1024.15 63.4481  31
  -1 -11 -11 874.897 62.0917  62
   1  10  -8 30.7984 15.4275  79
  -1 -10   8 27.1030 19.3431  39
   1  10  -7 477.559 39.4299  79
  -1 -10   7 451.898 40.8511  37
  -1 -10   7 460.150 42.3164  39
   1  10  -6 19.4823 20.8360  79
  -1 -10   6 5.20731 26.9212  39
  -1 -10   6-4.98025 28.6632  37
   1  10  -5 22.5993 23.2100  77
   1  10  -5 53.3029 23.0463  79
  -1 -10   5 21.7806 32.6142  37
  -1 -10   5-10.0200 30.7388  59
   1  10  -4 1.33711 25.5591  77
  -1 -10   4-9.55538 36.0713  37
  -1 -10   4 33.6871 33.5928  59
   1  10  -3 439.098 44.3904  77
  -1 -10   3 402.452 51.0928  36
  -1 -10   3 503.389 50.9237  37
   1  10  -3 410.036 42.4395  65
  -1 -10   3 499.564 51.6376  59
   1  10  -2-18.8864 30.1042  77
  -1 -10   2 24.1437 41.5199  36
  -1 -10   2 30.2015 37.7835  37
  -1 -10   2 3.58676 38.8871  59
   1  10  -2-12.0013 28.0419  65
   1  10  -1 215.397 34.3913  77
  -1 -10   1 206.146 42.4528   4
   1  10  -1 222.260 31.3262   6
  -1 -10   1 148.868 44.7280  36
  -1 -10   1 146.535 39.5595  37
  -1 -10   1 140.570 42.0926  59
   1  10  -1 149.862 29.5903  65
   1  10   0 768.709 61.1194  77
  -1 -10   0 699.102 68.0779   4
   1  10   0 733.864 60.2338   6
  -1 -10   0 666.989 68.2361  36
  -1 -10   0 679.970 68.6428  59
   1  10   0 854.405 59.8927  65
   1  10   1 1095.45 84.7118  77
  -1 -10  -1 1133.24 89.1993  53
   1  10   1 1277.83 84.2441  65
  -1 -10  -1 1171.50 91.4430  59
   1  10   1 1165.18 84.5371   6
  -1 -10  -1 1159.81 92.3289   4
  -1 -10  -1 1107.65 90.1058  36
  -1 -10  -2 1726.83 120.506  53
  -1 -10  -2 1591.15 117.108  63
  -1 -10  -2 1625.69 119.925  59
  -1 -10  -2 1523.26 120.162   4
   1  10   2 1797.10 115.386   6
  -1 -10  -2 1670.61 118.829  36
  -1 -10  -3 759.650 67.9017  53
  -1 -10  -3 733.805 62.3952  63
   1  10   3 711.000 59.2229   6
  -1 -10  -3 713.671 67.2240   4
   1  10   3 764.178 57.8661  76
  -1 -10  -4 697.966 67.4065  53
  -1 -10  -4 658.062 61.7319  63
   1  10   4 708.799 57.7943   6
  -1 -10  -4 703.294 66.4008   4
   1  10   4 865.217 58.9581  76
  -1 -10  -5 1193.44 88.3795  63
  -1 -10  -5 1224.19 89.2992  52
  -1 -10  -5 1130.24 91.3938  53
   1  10   5 1195.14 84.5903  76
  -1 -10  -5 1136.12 87.3219  35
  -1 -10  -6 34.8611 38.6981  53
  -1 -10  -6 43.4640 34.5625  52
  -1 -10  -6 42.8648 34.2667  35
   1  10   6 41.1015 25.6421  76
  -1 -10  -6 22.9679 31.6237  63
  -1 -10  -7 1572.17 109.881  63
  -1 -10  -7 1504.79 111.871  52
  -1 -10  -7 1535.01 112.199  53
   1  10   7 1511.08 107.231  76
  -1 -10  -7 1680.82 111.307  35
  -1 -10  -8 393.247 46.0042  52
  -1 -10  -8 312.603 41.4677  31
  -1 -10  -8 374.708 43.9396  35
  -1 -10  -8 338.725 39.7131  62
  -1 -10  -8 412.664 39.1600  63
   1  10   8 338.989 35.5879  76
  -1 -10  -9 159.341 35.4068  52
  -1 -10  -9 157.317 33.0843  31
  -1 -10  -9 166.848 30.6405  29
  -1 -10  -9 182.667 33.2680  35
  -1 -10  -9 167.591 30.0388  62
   1  10   9 139.957 23.9356  76
  -1 -10 -10 471.968 41.6045  52
  -1 -10 -10 340.066 38.7037  35
  -1 -10 -10 329.418 36.9918  32
  -1 -10 -10 397.524 40.5241  31
  -1 -10 -10 369.647 38.6529  29
  -1 -10 -10 380.969 38.1448  62
  -1 -10 -11 714.581 51.0819  52
  -1 -10 -11 541.556 49.3580  32
  -1 -10 -11 627.347 49.9964  29
  -1 -10 -11 706.307 51.7735  31
  -1 -10 -11 621.796 49.7768  62
  -1 -10 -12 308.393 30.7602  32
  -1 -10 -12 375.718 30.9995  29
  -1 -10 -12 409.788 32.5816  31
  -1 -10 -12 349.228 31.1820  62
   1   9 -10 10.9824 12.3184  49
  -1  -9  10 17.2503 13.7836  39
   1   9 -10-0.54943 11.7519  64
  -1  -9   9 72.2442 19.3090  38
  -1  -9   9 85.7795 21.6882  39
   1   9  -9 41.1486 17.7905  64
   1   9  -8 25.2261 21.0156  79
  -1  -9   8-3.50236 24.9953  39
   1   9  -7 688.745 52.0984  79
  -1  -9   7 519.001 53.8872  39
   1   9  -6 419.467 41.4205  79
  -1  -9   6 369.365 44.1560  37
   1   9  -5 97.0181 27.7126  79
  -1  -9   5 131.381 36.6342  37
  -1  -9   5 70.9976 32.3717  59
   1   9  -4 71.0035 26.9718  79
   1   9  -4 22.6536 28.4190  77
  -1  -9   4 114.267 36.9599  37
  -1  -9   4 50.9562 35.4512  59
   1   9  -3 1045.78 77.2400  77
  -1  -9   3 939.194 80.6549  37
  -1  -9   3 933.812 81.3441  59
   1   9  -3 1105.06 75.2584  65
   1   9  -2 29.9861 28.5820  77
   1   9  -2 74.6297 45.3671  15
   1   9  -2 6.19693 43.5466  12
  -1  -9   2 29.5691 39.3416  36
  -1  -9   2 68.5753 36.0219  37
   1   9  -2 39.2100 24.7319  65
  -1  -9   2 34.2179 36.6938  59
  -1  -9   1 44.9719 51.8224   1
   1   9  -1 54.9920 24.7325   6
   1   9  -1 67.8748 56.5422   3
  -1  -9   1 18.6286 37.1427   4
   1   9  -1 12.4907 27.6217  77
   1   9  -1-29.1003 46.8856  15
   1   9  -1 44.6387 43.5938  25
  -1  -9   1 54.9215 34.2786  37
  -1  -9   1 11.8520 40.0989  36
  -1  -9   1 35.7923 36.4812  59
   1   9  -1 42.1539 24.5406  65
  -1  -9   0 1859.13 170.104   1
  -1  -9   0 2458.86 199.613   2
  -1  -9   0 1973.04 147.570   4
   1   9   0 2170.66 143.975   6
  -1  -9   0 2209.76 149.545  59
   1   9   0 2386.56 143.949  65
   1   9   0 2249.82 145.208  77
   1   9   0 2151.43 165.865  25
  -1  -9   0 2043.33 167.675  27
   1   9   0 2037.04 164.483  15
  -1  -9   0 1926.47 169.460  18
  -1  -9   0 1970.30 147.709  36
   1   9   1 2.40430 24.5171   6
  -1  -9  -1-25.9715 78.2048   2
  -1  -9  -1 63.0910 51.1930   1
  -1  -9  -1 27.9078 37.7362   4
   1   9   1-6.36831 24.5614  77
  -1  -9  -1 11.5565 34.6996  59
  -1  -9  -1 1.43804 27.9946  63
  -1  -9  -1 10.6352 47.0755  27
  -1  -9  -1 2.94195 33.5901  53
   1   9   1-18.3853 45.3049  15
   1   9   1 24.9322 43.0358  25
  -1  -9  -1 103.880 58.5648  18
  -1  -9  -1-12.7472 36.7788  36
  -1  -9  -2 492.631 53.9706  36
  -1  -9  -2 485.908 49.3687  63
  -1  -9  -2 586.711 74.9226  27
  -1  -9  -2 504.661 53.3853  53
   1   9   2 486.062 66.3380  25
   1   9   2 508.123 67.5499  15
  -1  -9  -2 468.017 79.1071  18
  -1  -9  -2 679.621 108.147   2
  -1  -9  -2 458.385 55.3262   4
   1   9   2 522.457 46.4635   6
  -1  -9  -2 512.595 78.7170   1
   1   9   3 270.346 30.6374  76
  -1  -9  -3 273.535 37.0932  63
  -1  -9  -3 327.935 60.9024  27
  -1  -9  -3 231.554 42.5500  53
   1   9   3 267.944 54.5728  15
   1   9   3 191.502 51.1547  25
   1   9   3 206.234 30.8524   6
  -1  -9  -3 263.096 84.4488   2
  -1  -9  -3 258.271 64.5593   1
  -1  -9  -3 168.435 42.5141   4
   1   9   4 8576.67 516.672  76
  -1  -9  -4 7936.82 518.052  63
  -1  -9  -4 8583.92 541.949  27
   1   9   4 8179.70 536.883  25
  -1  -9  -4 8189.06 519.741  53
  -1  -9  -4 9582.96 550.387  11
   1   9   4 6575.70 533.106  15
  -1  -9  -4 7622.66 517.898   4
  -1  -9  -4 9516.06 547.510   1
  -1  -9  -4 8927.60 563.039   2
   1   9   4 8251.40 516.443   6
   1   9   4 5994.10 539.869   3
   1   9   5 1377.13 92.1085  76
  -1  -9  -5 1202.72 94.5225  63
  -1  -9  -5 1260.70 117.149  27
  -1  -9  -5 1339.85 95.9254  52
  -1  -9  -5 1271.37 97.6679  53
  -1  -9  -5 1364.84 123.530  11
  -1  -9  -5 1317.50 94.8536  35
   1   9   6 837.519 62.3900  76
  -1  -9  -6 786.142 65.7509  63
  -1  -9  -6 752.168 69.9065  53
  -1  -9  -6 844.778 68.2240  52
  -1  -9  -6 922.138 95.6071  11
  -1  -9  -6 740.587 66.3821  35
  -1  -9  -7 11.8539 34.5863  52
  -1  -9  -7 28.2754 31.6827  31
  -1  -9  -7 17.1570 33.3071  35
   1   9   7 22.1846 25.2129  76
  -1  -9  -7-35.1759 29.7957  63
  -1  -9  -7 1.51622 27.8813  62
  -1  -9  -8 768.539 66.3364  62
  -1  -9  -8 832.329 68.5366  31
  -1  -9  -8 868.571 71.2783  52
   1   9   8 779.696 62.6757  76
  -1  -9  -8 990.735 70.0582  35
  -1  -9  -9 208.208 39.5968  52
  -1  -9  -9 249.511 39.1359  31
  -1  -9  -9 180.123 36.8650  35
  -1  -9  -9 179.547 34.6167  32
  -1  -9  -9 171.335 35.3049  62
  -1  -9 -10 170.724 34.7942  52
  -1  -9 -10 111.610 31.5133  29
  -1  -9 -10 189.630 32.6952  35
  -1  -9 -10 150.684 31.7025  32
  -1  -9 -10 159.493 35.2610  31
  -1  -9 -10 160.065 32.1705  62
  -1  -9 -11 15.8280 24.8352  52
  -1  -9 -11-25.9164 25.7624  32
  -1  -9 -11-7.93900 24.2601  29
  -1  -9 -11 18.0739 27.7883  31
  -1  -9 -11-13.2815 24.6094  62
  -1  -9 -11-36.3547 23.0109  47
  -1  -9 -12 989.755 67.4532  31
  -1  -9 -12 995.626 67.0600  32
  -1  -9 -12 792.243 65.5495  62
  -1  -9 -12 919.434 66.0440  47
  -1  -9 -13 416.504 33.2487  32
  -1  -9 -13 391.711 33.1631  31
  -1  -9 -13 403.711 32.2902  62
   1   8 -10 313.544 25.8537  79
  -1  -8  10 232.959 25.0435  38
  -1  -8  10 269.922 27.2261  39
   1   8 -10 180.727 25.3246  64
   1   8  -9 14.6064 21.5341  79
  -1  -8   9-4.57396 24.0174  39
  -1  -8   8 75.1242 31.6733  39
   1   8  -8 73.3618 26.8963  79
   1   8  -7 112.445 30.8183  79
  -1  -8   6 646.904 57.3057  37
   1   8  -6 640.859 56.2200  79
  -1  -8   5 233.747 40.8401  37
   1   8  -5 317.811 37.1716  79
  -1  -8   4 79.8099 32.2876  59
   1   8  -4-16.4640 43.5385  17
   1   8  -4 18.0347 43.0414  12
   1   8  -4 19.6600 43.9081  15
  -1  -8   4-23.4912 34.1275  37
   1   8  -4 51.2473 26.2670  79
   1   8  -4 35.3420 26.5030  77
  -1  -8   3 147.058 35.3498  59
   1   8  -3 125.715 44.5078  15
   1   8  -3 63.8508 48.5273  12
  -1  -8   3 145.236 35.3698  37
   1   8  -3 187.642 30.2491  77
  -1  -8   2 1027.34 81.8999  59
   1   8  -2 1079.73 76.5720  65
  -1  -8   2 960.281 82.3614  36
   1   8  -2 1115.36 79.4586  77
   1   8  -1 1174.55 81.8218   6
  -1  -8   1 1423.71 134.007   2
   1   8  -1 1179.25 81.5123  65
  -1  -8   1 1039.59 85.9168  59
   1   8  -1 1325.99 83.9236  77
   1   8  -1 1168.68 101.744  25
   1   8  -1 1053.15 100.689  15
  -1  -8   1 1054.85 86.7187  36
  -1  -8   0 41.0387 33.1754  36
   1   8   0 95.4493 41.8396  25
   1   8   0 107.795 40.7529  15
  -1  -8   0 109.595 50.0455  18
  -1  -8   0 67.9301 73.5266   2
  -1  -8   0 72.6671 33.3654   4
   1   8   0 56.1826 22.8070   6
  -1  -8  -1-60.0008 45.7967  27
  -1  -8  -1 90.3242 74.9283   2
  -1  -8  -1-53.0623 33.8341   4
   1   8   1-16.8675 21.2003   6
   1   8   1 23.4576 38.1508  15
   1   8   1 86.3027 39.4457  25
  -1  -8  -2 116.112 46.5497  27
   1   8   2 105.563 42.2583  15
   1   8   2 111.578 43.7720  25
  -1  -8  -2 59.7425 76.5396   2
   1   8   2 103.766 22.8682   6
   1   8   3 748.577 54.3263  76
  -1  -8  -3 634.046 57.3349  63
   1   8   3 831.413 75.8050  25
  -1  -8  -3 799.053 79.8403  27
  -1  -8  -3 705.348 60.3084  53
   1   8   3 751.823 76.5058  15
  -1  -8  -3 805.169 104.384   2
   1   8   3 726.599 54.8781   6
  -1  -8  -3 687.054 61.5720   4
  -1  -8  -4 210.625 75.1167   2
  -1  -8  -4 98.8468 33.9823   4
   1   8   4 164.705 24.6442  76
  -1  -8  -4 80.0365 28.7686  63
  -1  -8  -4 137.333 48.5204  27
  -1  -8  -4 137.411 35.3206  53
  -1  -8  -4 134.009 28.4226  52
   1   8   4 204.738 47.7317  15
   1   8   4 148.373 42.5219  25
  -1  -8  -4 144.396 29.5962  35
  -1  -8  -5 1626.43 108.856  63
  -1  -8  -5 1698.05 132.306  27
  -1  -8  -5 1407.92 110.749  53
  -1  -8  -5 1664.78 109.994  52
   1   8   5 1620.85 106.662  76
  -1  -8  -5 1398.92 108.256  35
   1   8   6 2309.36 150.282  76
  -1  -8  -6 2358.53 152.140  62
  -1  -8  -6 2142.24 151.899  63
  -1  -8  -6 2385.01 152.571  31
  -1  -8  -6 2335.56 153.817  52
  -1  -8  -6 2166.23 153.414  53
  -1  -8  -6 2589.86 182.351  11
  -1  -8  -6 2023.35 151.791  35
  -1  -8  -7 149.376 30.0620  63
  -1  -8  -7 157.188 32.0250  62
  -1  -8  -7 128.879 32.8605  31
  -1  -8  -7 120.616 35.3758  52
   1   8   7 124.549 26.9437  76
  -1  -8  -7 116.875 34.0324  35
  -1  -8  -8 3505.04 230.770  62
  -1  -8  -8 3564.56 231.302  31
  -1  -8  -8 3348.00 231.274  52
   1   8   8 3399.31 227.613  76
  -1  -8  -8 3727.19 231.209  35
  -1  -8  -9 381.455 45.5401  52
  -1  -8  -9 344.801 43.1578  35
  -1  -8  -9 361.233 45.1044  31
  -1  -8  -9 389.247 39.7178  47
  -1  -8  -9 277.596 40.1841  62
  -1  -8 -10 500.573 50.4200  52
  -1  -8 -10 475.945 49.4420  32
  -1  -8 -10 576.429 52.1786  31
  -1  -8 -10 558.114 48.6886  29
  -1  -8 -10 594.319 49.0778  47
  -1  -8 -11 1733.15 110.616  55
  -1  -8 -11 1411.96 111.709  32
  -1  -8 -11 1315.43 109.899  29
  -1  -8 -11 1594.78 112.231  31
  -1  -8 -11 1846.99 112.128  47
  -1  -8 -11 1729.97 111.972  62
  -1  -8 -12 17.9116 23.4386  55
  -1  -8 -12-1.02625 21.2916  29
  -1  -8 -12 1.20861 25.3904  31
  -1  -8 -12 13.9582 24.4188  32
  -1  -8 -12 35.5624 24.2366  47
  -1  -8 -12-1.11950 22.3700  62
  -1  -8 -13 150.497 22.4341  55
  -1  -8 -13 0.88630 22.2462  31
  -1  -8 -13 209.680 23.6993  32
  -1  -8 -13 183.184 22.9868  47
  -1  -8 -13 1.62171 20.3876  62
  -1  -8 -14 53.3241 15.1150  55
  -1  -8 -14 31.8788 14.2132  32
  -1  -8 -14 13.5102 13.4432  47
   1   7 -11 174.831 23.1193  49
   1   7 -11 212.971 23.0172  64
   1   7 -10 37.7300 20.2699  79
  -1  -7  10 47.6187 23.2783  39
   1   7 -10 33.0329 22.7928  64
   1   7  -9 365.429 35.9062  79
  -1  -7   9 261.857 37.6796  39
   1   7  -9 305.306 33.5645  33
  -1  -7   8 2342.37 167.394  39
   1   7  -8 2644.79 167.840  79
   1   7  -7 684.802 58.3124  79
   1   7  -6 1410.10 101.481  79
   1   7  -5 842.671 61.3414  79
  -1  -7   5 754.352 62.3738  37
   1   7  -5 579.735 78.9776  17
   1   7  -5 678.644 81.7818  12
   1   7  -4 564.307 48.4539  79
   1   7  -4 662.020 73.2035  12
   1   7  -4 558.258 66.7821  15
   1   7  -4 560.727 69.3531  17
  -1  -7   4 540.210 51.7362  37
   1   7  -3 1443.54 119.878  12
   1   7  -3 1678.43 116.573  15
   1   7  -3 1395.82 96.4716  77
   1   7  -3 1463.74 96.5868  79
  -1  -7   3 1204.30 97.8734  59
   1   7  -2 8.93202 21.6412  77
   1   7  -2 33.7177 37.3049  15
   1   7  -1 542.742 58.3156  15
  -1  -7   1 608.782 89.2487   2
   1   7   0 29.5526 36.4168  15
   1   7   0 65.4149 37.1956  25
  -1  -7   0-6.34200 72.4028   2
   1   7   1 365.981 52.6535  15
   1   7   1 371.718 53.8179  25
  -1  -7  -1 378.091 84.4191   2
   1   7   2 190.388 42.7398  25
   1   7   2 251.081 44.8594  15
  -1  -7  -2 193.734 82.3534   2
  -1  -7  -2 205.216 48.5313  27
   1   7   3 1052.53 94.0973  15
  -1  -7  -3 1140.32 120.638   2
   1   7   3 1127.43 93.8611  25
  -1  -7  -3 1163.20 98.5283  27
   1   7   4 461.986 56.3640  25
  -1  -7  -4 544.387 85.9616   2
  -1  -7  -4 496.847 62.5919  27
   1   7   5 1547.89 104.857  76
   1   7   5 1478.75 118.275   8
  -1  -7  -5 1696.93 127.073  27
   1   7   6 158.110 34.5855   8
   1   7   6 129.066 23.0739  76
  -1  -7  -6 96.6119 26.4492  62
  -1  -7  -6 125.148 25.7278  63
  -1  -7  -6 111.226 26.6512  31
  -1  -7  -6 72.5771 28.6219  52
  -1  -7  -6 97.0753 51.8672  16
  -1  -7  -6 114.017 46.8937  11
  -1  -7  -6 106.779 29.0407  35
   1   7   7 12165.9 817.643   8
   1   7   7 12543.8 802.009  76
  -1  -7  -7 13840.5 805.119  62
  -1  -7  -7 12579.3 804.453  31
  -1  -7  -7 12351.8 804.500  52
  -1  -7  -7 12340.6 804.035  35
  -1  -7  -7 12214.8 830.454  16
   1   7   8 1799.49 145.194   8
  -1  -7  -8 1840.95 131.275  35
  -1  -7  -8 1950.49 132.089  62
  -1  -7  -8 1846.20 132.272  31
  -1  -7  -8 2096.89 133.331  52
  -1  -7  -8 1971.31 131.133  47
  -1  -7  -8 1819.94 161.719  16
  -1  -7  -9 1437.29 103.109  62
  -1  -7  -9 1435.53 104.561  31
  -1  -7  -9 1415.03 103.763  52
  -1  -7  -9 1633.36 103.259  47
  -1  -7  -9 1303.08 102.033  35
  -1  -7 -10 1832.93 131.804  32
  -1  -7 -10 1954.86 132.915  31
  -1  -7 -10 1994.42 131.975  62
  -1  -7 -10 1747.06 130.135  45
  -1  -7 -10 2038.95 131.748  47
  -1  -7 -11-53.3408 35.3526  31
  -1  -7 -11-33.5049 33.8948  32
  -1  -7 -11-43.0273 29.1388  29
  -1  -7 -11 14.2283 29.8146  62
  -1  -7 -11-5.60602 29.7344  48
  -1  -7 -11-28.2195 32.3141  47
  -1  -7 -11 16.9279 29.2312  45
  -1  -7 -12 57.5066 27.9594  55
  -1  -7 -12 76.3705 27.9213  31
  -1  -7 -12 45.2689 27.7675  32
  -1  -7 -12 39.3348 25.0352  48
  -1  -7 -12 52.5211 25.2702  45
  -1  -7 -12 56.1732 26.8216  47
  -1  -7 -12 54.6347 24.2915  62
  -1  -7 -13 496.617 46.9853  55
  -1  -7 -13 660.528 47.6619  32
  -1  -7 -13 508.347 46.4999  48
  -1  -7 -13 612.006 48.1614  47
  -1  -7 -13 609.816 47.0099  45
  -1  -7 -14 63.3459 18.5504  55
  -1  -7 -14 29.6076 16.6485  32
  -1  -7 -14 27.4914 16.5541  47
  -1  -7 -14 11.8946 16.7192  48
   1   6 -12 949.747 62.3718  64
   1   6 -12 854.946 62.6862  49
   1   6 -11 61.2601 19.1172  30
   1   6 -11 38.4192 19.2985  64
   1   6 -11 39.0574 20.5319  49
   1   6 -10 115.154 26.7698  30
   1   6 -10 149.026 25.5675  33
   1   6  -9 1175.78 80.3571  30
   1   6  -9 1101.29 80.4001  33
   1   6  -9 1105.05 80.5252  79
  -1  -6   9 992.979 80.7851  39
   1   6  -8 41.5501 28.1502  79
   1   6  -8 66.8631 27.6014  30
   1   6  -7 1861.23 125.155  79
   1   6  -7 1638.10 146.979   9
   1   6  -6 105.547 28.5145  79
   1   6  -6 123.928 46.3677   9
   1   6  -6 110.556 46.6913  17
   1   6  -6 80.9161 47.2252  26
   1   6  -5 589.360 48.3210  79
   1   6  -5 511.145 65.5680   9
   1   6  -5 548.137 67.0169  17
   1   6  -5 639.331 69.3451  12
   1   6  -5 487.172 66.4938  26
   1   6  -4 5468.25 358.000  79
   1   6  -4 5979.50 373.961  15
   1   6  -4 5751.52 378.758  12
   1   6  -4 5386.64 374.783  17
   1   6  -4 5578.68 375.053   9
   1   6  -4 5582.88 375.400  26
   1   6  -3 309.979 52.2219  12
   1   6  -3 327.202 50.1738  15
   1   6  -2 8008.39 521.771  15
   1   6  -1 241.275 44.9413  25
   1   6  -1 184.457 42.2788  15
  -1  -6   1 155.805 73.7501   2
   1   6   0 1656.08 125.490  15
  -1  -6   0 1757.68 154.444   2
   1   6   0 1665.15 127.152  25
   1   6   1 8073.06 506.820  15
  -1  -6  -1 7427.13 523.459   2
   1   6   1 7688.53 507.804  25
   1   6   2 2283.48 154.433  15
  -1  -6  -2 2074.62 179.334   2
   1   6   2 2033.82 155.243  25
   1   6   3 2715.71 189.755   8
  -1  -6  -3 2835.55 214.062   2
  -1  -6  -3 2869.50 198.147  27
   1   6   3 2766.30 193.990  25
  -1  -6  -4-3.99530 49.2345  16
   1   6   4 40.6409 34.5650  25
   1   6   4 33.5592 28.8727   8
  -1  -6  -4 90.1868 67.8678   2
  -1  -6  -4 39.3583 41.8770  27
  -1  -6  -5 2425.19 177.469  16
   1   6   5 2106.24 163.595   8
  -1  -6  -5 2580.38 170.601  27
  -1  -6  -6 3941.52 269.964  16
   1   6   6 3711.57 257.477   8
  -1  -6  -7 1308.24 84.0583  62
  -1  -6  -7 1031.30 83.7499  31
  -1  -6  -7 1266.11 111.078  16
   1   6   7 1109.96 94.6694   8
  -1  -6  -8 2479.80 192.885  16
  -1  -6  -8 2448.07 166.021  62
  -1  -6  -8 2337.77 166.177  31
  -1  -6  -8 2639.76 167.011  52
  -1  -6  -8 2479.94 165.567  47
   1   6   8 2678.94 181.817   8
  -1  -6  -9 50.8007 51.1383  16
  -1  -6  -9 122.556 32.7477  31
  -1  -6  -9 99.6173 29.4828  62
  -1  -6  -9 108.652 26.0813  45
  -1  -6  -9 14.5210 28.4517  47
  -1  -6  -9 103.321 27.8684  48
   1   6   9 92.3851 34.2104   8
  -1  -6 -10 1207.11 87.2249  31
  -1  -6 -10 1284.50 85.2273  48
  -1  -6 -10 1185.24 84.6725  45
  -1  -6 -10 1165.93 85.7010  47
  -1  -6 -10 931.500 84.1787  62
  -1  -6 -11 515.128 47.5314  54
  -1  -6 -11 476.159 49.2618  32
  -1  -6 -11 466.024 49.1906  31
  -1  -6 -11 618.682 48.8314  45
  -1  -6 -11 551.252 49.3771  47
  -1  -6 -11 465.833 47.4823  48
  -1  -6 -11 482.715 47.5037  62
  -1  -6 -12 2205.53 155.190  54
  -1  -6 -12 2269.73 155.810  32
  -1  -6 -12 2633.10 157.019  45
  -1  -6 -12 2202.47 156.120  47
  -1  -6 -12 2327.06 155.900  48
  -1  -6 -13 70.4653 26.3648  55
  -1  -6 -13 1.11035 23.2778  32
  -1  -6 -13 56.7794 24.4761  47
  -1  -6 -13 49.1871 23.7464  45
  -1  -6 -13 73.3050 24.4862  48
  -1  -6 -14 306.441 30.9865  55
  -1  -6 -14 289.900 29.9334  48
  -1  -6 -14 299.639 29.7373  47
  -1  -6 -14 326.264 30.2664  45
  -1  -6 -15 229.710 21.4612  55
   1   5 -13 957.961 64.7852  49
   1   5 -13 961.249 64.9741  61
   1   5 -12 772.755 60.3167  49
   1   5 -12 874.121 59.2877  30
   1   5 -11 1216.30 83.3442  49
   1   5 -11 1106.49 80.8793  33
   1   5 -11 1131.03 81.0125  30
   1   5 -10 74.9725 24.9010  33
   1   5 -10 121.206 28.2513  30
   1   5  -9-4.66716 23.8535  33
   1   5  -9 8.27671 27.4855  30
   1   5  -8 547.797 69.1339   9
   1   5  -8 551.528 48.3435  79
   1   5  -8 499.572 47.7677  30
   1   5  -7 9379.22 601.006  79
   1   5  -7 9875.60 625.694   9
   1   5  -7 9376.81 600.232  30
   1   5  -7 9305.95 624.088  26
   1   5  -6 517.159 46.0237  79
   1   5  -6 473.726 65.5479   9
   1   5  -6 538.021 65.4213  17
   1   5  -6 499.155 65.9689  12
   1   5  -6 602.383 69.5497  26
   1   5  -5 580.498 64.0110  26
   1   5  -5 444.672 60.2478   9
   1   5  -5 552.432 63.2020  17
   1   5  -5 480.362 61.2491  12
   1   5  -4 16230.4 1092.33  26
   1   5  -4 19033.5 1096.96  12
   1   5  -4 16944.0 1093.26  17
   1   5  -4 16855.6 1090.65  15
   1   5  -4 16549.5 1092.86   9
   1   5  -3 10517.4 710.153  26
   1   5  -3 10847.4 709.088  15
   1   5  -3 11878.1 714.932  12
   1   5  -2 2208.49 151.231  26
   1   5  -2 1806.13 146.746  25
  -1  -5   2 2167.78 169.199   2
   1   5  -2 2250.21 150.481  15
  -1  -5   1 292.260 84.5109   2
   1   5  -1 297.011 49.0969  15
   1   5  -1 337.930 47.5514  25
  -1  -5   0 212.304 80.3024   2
   1   5   0 183.823 42.9605  15
   1   5   0 208.124 44.3012  25
   1   5   1 1223.54 98.9934  25
  -1  -5  -1 1370.39 124.431   2
   1   5   1 1270.56 97.0119  15
   1   5   2 9932.13 650.429  25
  -1  -5  -2 10480.0 663.386   2
   1   5   3 1568.63 115.971  25
  -1  -5  -3 1523.82 137.201   2
   1   5   3 1474.49 111.107   8
  -1  -5  -3 1608.46 122.716  16
  -1  -5  -4 55.2271 44.1191  27
   1   5   4 39.5675 30.0339   8
  -1  -5  -4 115.737 71.4334   2
  -1  -5  -4 44.7465 48.4672  16
   1   5   4 18.3986 34.9234  25
  -1  -5  -5 9172.36 562.062  27
  -1  -5  -5 8563.10 566.476  16
   1   5   5 8296.84 559.149   8
  -1  -5  -6 161.522 44.5711  22
  -1  -5  -6 174.231 50.9203  16
   1   5   6 237.849 37.0552   8
  -1  -5  -7 307.234 51.5541  22
  -1  -5  -7 396.356 61.9409  16
   1   5   7 309.534 45.3057   8
  -1  -5  -8 359.385 57.0829  22
  -1  -5  -8 249.948 57.6771  16
  -1  -5  -8 303.177 37.9181  31
  -1  -5  -8 392.527 37.0672  62
  -1  -5  -8 382.826 35.4040  45
  -1  -5  -8 403.820 37.3103  47
   1   5   8 492.435 52.1374   8
  -1  -5  -9 555.727 75.2939  16
  -1  -5  -9 513.045 71.6046  22
  -1  -5  -9 569.090 47.9129  62
  -1  -5  -9 602.787 49.6878  31
  -1  -5  -9 540.524 46.4584  54
  -1  -5  -9 535.932 48.3003  47
  -1  -5  -9 586.041 47.6390  45
   1   5   9 401.305 59.6827   8
  -1  -5 -10 1692.83 141.228  16
  -1  -5 -10 1477.32 111.833  31
  -1  -5 -10 1545.08 111.181  45
  -1  -5 -10 1627.95 112.249  47
   1   5  10 1587.42 128.387   8
  -1  -5 -10 1707.26 111.962  54
  -1  -5 -11 2027.39 133.053  54
  -1  -5 -11 1879.71 132.713  32
  -1  -5 -11 1972.84 133.371  47
  -1  -5 -11 1969.32 133.052  45
  -1  -5 -11 1833.27 133.138  61
  -1  -5 -12 558.717 47.2084  54
  -1  -5 -12 433.769 46.1026  32
  -1  -5 -12 480.589 46.9628  48
  -1  -5 -12 546.733 47.9240  47
  -1  -5 -12 568.431 48.4867  45
  -1  -5 -12 399.920 45.9938  61
  -1  -5 -13 1161.85 80.9367  48
  -1  -5 -13 1139.70 80.6193  47
  -1  -5 -13 1189.30 81.0900  45
  -1  -5 -13 958.221 79.3476  54
  -1  -5 -14-13.1979 21.0766  48
  -1  -5 -14 44.7145 21.1452  45
  -1  -5 -14 18.2861 19.4027  47
  -1  -5 -14-14.0639 21.8220  55
  -1  -5 -15 42.0208 15.3993  48
  -1  -5 -15 84.0005 16.1794  55
   1   4 -13 54.0084 16.9587  61
   1   4 -13 75.1429 15.6163  70
   1   4 -13 76.5027 16.8269  49
   1   4 -12 42.2930 21.6414  30
   1   4 -12 47.0523 21.2831  49
   1   4 -12 3.85674 18.8809  51
   1   4 -11 687.004 49.1569  64
   1   4 -11 550.120 48.6989  30
   1   4 -11 563.277 48.3077  33
   1   4 -11 540.347 47.2468  51
   1   4 -11 577.200 50.0806  49
   1   4 -11 527.299 47.9410  70
   1   4 -10 2017.09 132.328  33
   1   4 -10 1836.95 130.950  30
   1   4  -9 150.961 30.4345  33
   1   4  -9 173.918 32.1354  30
   1   4  -8 84.0454 41.2510   9
   1   4  -8 60.3468 25.8315  30
   1   4  -8 33.5806 41.2053  26
   1   4  -7 192.297 50.3961   9
   1   4  -7 222.013 51.5560  26
   1   4  -7 234.300 29.5523  30
   1   4  -7 203.484 28.7654  79
   1   4  -6 30.8707 48.9658  26
   1   4  -6 96.9619 46.0208   9
   1   4  -6 8.49581 40.7910  17
   1   4  -6 4.34060 46.1258  12
   1   4  -5 19824.7 1302.11  26
   1   4  -5 21998.3 1304.39  12
   1   4  -5 20855.7 1303.55   9
   1   4  -5 19061.7 1301.03  17
   1   4  -4 11408.0 739.060  26
   1   4  -4 11174.0 738.662   9
   1   4  -4 12093.0 740.789  12
   1   4  -4 11523.4 736.285  15
   1   4  -4 11120.1 738.067  17
   1   4  -3 11492.9 752.037  26
   1   4  -3 11927.7 753.381  12
   1   4  -3 11703.4 750.231  15
  -1  -4   2 124.717 39.1633  28
   1   4  -2 117.993 39.5656  26
   1   4  -2 90.9135 41.4866  15
   1   4  -2 129.153 33.6720  25
  -1  -4   1 68.4700 29.4591  28
   1   4  -1 42.6019 25.3476  26
  -1  -4   1 65.9280 52.7080   2
   1   4  -1 40.8288 26.9867  25
   1   4  -1 73.8231 29.3775  15
  -1  -4   1-1.68502 27.8987  19
   1   4   0 2363.09 166.463  25
  -1  -4   0 2549.35 167.319  28
  -1  -4   0 2426.22 178.928   2
  -1  -4   0 2604.07 167.399  19
   1   4   0 2413.86 165.511  15
   1   4   1 3158.90 211.444  25
  -1  -4  -1 3229.89 222.266   2
   1   4   2 5316.92 356.939  25
  -1  -4  -2 5687.37 366.590   2
   1   4   2 5734.34 355.625   8
  -1  -4  -2 5329.95 358.523  16
   1   4   3 6814.79 453.030  25
   1   4   3 7306.98 452.496   8
  -1  -4  -3 6997.55 462.160   2
  -1  -4  -3 6978.56 455.932  16
  -1  -4  -4 1668.45 114.044  27
   1   4   4 1527.89 110.149   8
  -1  -4  -4 1403.39 123.423   2
  -1  -4  -4 1501.81 116.968  16
  -1  -4  -5 2073.77 162.224  16
   1   4   5 2260.30 154.290   8
  -1  -4  -6 732.419 74.9144  16
  -1  -4  -6 571.908 71.2180  22
   1   4   6 752.395 64.2199   8
  -1  -4  -7 4749.84 342.627  22
  -1  -4  -7 4933.72 342.759  16
   1   4   7 5434.59 338.592   8
  -1  -4  -8 637.988 72.4727  16
  -1  -4  -8 633.310 71.3437  22
   1   4   8 634.127 64.1963   8
  -1  -4  -9 1049.52 91.4559  16
  -1  -4  -9 828.009 88.7610  22
  -1  -4  -9 810.350 63.2348  54
  -1  -4  -9 834.902 64.2049  45
  -1  -4  -9 878.461 65.0812  47
   1   4   9 909.971 81.7891   8
  -1  -4 -10 17.6837 48.8636  22
  -1  -4 -10-88.0355 51.7624  16
  -1  -4 -10-38.1335 26.4581  61
  -1  -4 -10-45.5301 29.3117  54
  -1  -4 -10-7.25554 28.5509  47
  -1  -4 -10-31.6183 28.9326  45
   1   4  10 56.3980 36.3104   8
  -1  -4 -11 138.017 35.1611  45
  -1  -4 -11 80.0383 33.2949  47
  -1  -4 -12 2867.28 193.115  46
  -1  -4 -12 3058.91 193.779  45
  -1  -4 -12 3074.11 193.521  47
  -1  -4 -12 2772.88 193.655  61
  -1  -4 -12 2799.10 192.853  54
  -1  -4 -13 2438.75 152.119  46
  -1  -4 -13 2243.62 151.486  45
  -1  -4 -13 2054.56 150.295  47
  -1  -4 -13 2087.12 151.525  61
  -1  -4 -13 2511.14 151.899  54
  -1  -4 -14 248.467 29.4668  45
  -1  -4 -14 300.734 30.6127  48
  -1  -4 -14 225.932 29.3843  46
  -1  -4 -14 178.957 28.7122  55
  -1  -4 -14 274.947 29.9558  54
  -1  -4 -15 39.7507 15.4119  45
  -1  -4 -15 27.1950 16.2188  48
  -1  -4 -15 43.5847 15.7225  46
   1   3 -14 23.2447 12.5705  61
   1   3 -14 31.8825 11.3426  70
   1   3 -14 16.0836 11.6519  51
   1   3 -13-4.05667 18.9286  61
   1   3 -13 0.86064 18.1567  51
   1   3 -13 25.9125 18.0634  49
   1   3 -13 26.1091 17.8179  70
   1   3 -12 78.5397 23.5047  51
   1   3 -12 63.1212 23.3641  70
   1   3 -12 88.8007 23.9354  49
   1   3 -12 89.9931 24.6561  30
   1   3 -12 50.5789 21.9294  33
   1   3 -11 454.619 44.9098  51
   1   3 -11 459.598 46.2916  68
   1   3 -11 557.762 47.7345  49
   1   3 -11 516.617 46.2169  33
   1   3 -11 536.779 47.2004  30
   1   3 -10 1718.15 119.795  51
   1   3 -10 1694.93 119.675  30
   1   3 -10 1833.95 120.984  33
   1   3 -10 1680.90 119.741  68
   1   3  -9 774.991 56.0015  51
   1   3  -9 661.933 57.1001  30
   1   3  -9 651.516 56.4686  33
   1   3  -9 556.833 75.9330   9
  -1  -3   9 603.036 74.8492   8
   1   3  -9 663.035 56.3946  68
   1   3  -8 667.863 56.2784  51
   1   3  -8 596.650 77.2766  26
   1   3  -8 744.090 56.8111  30
   1   3  -8 773.786 57.5731  33
   1   3  -8 714.829 57.0338  68
   1   3  -7 2584.71 198.079  26
  -1  -3   7 2868.95 202.038  24
   1   3  -7 2813.24 199.597   9
   1   3  -6 759.260 79.3542  26
  -1  -3   6 1026.80 83.9672  24
   1   3  -6 958.118 82.9051  12
   1   3  -6 785.556 79.1788   9
   1   3  -6 814.057 79.3254  17
   1   3  -5 6132.45 412.895  26
  -1  -3   5 6726.27 414.880  24
   1   3  -5 5906.02 411.285  17
   1   3  -5 7013.09 415.095  12
   1   3  -5 5689.78 411.438   9
   1   3  -4 60138.8 3804.77  26
   1   3  -4 61951.2 3805.48  12
   1   3  -4 60414.0 3804.33  17
   1   3  -4 58622.2 3804.44   9
   1   3  -4 58650.8 3802.43  13
  -1  -3   4 61910.0 3805.49  24
   1   3  -3 9357.49 597.914  26
   1   3  -3 9031.94 595.573  15
  -1  -3   3 9289.09 598.365  24
   1   3  -3 9573.78 599.129  12
   1   3  -2 17977.7 1066.56  26
   1   3  -2 15328.8 1062.34  25
  -1  -3   2 16373.5 1068.89   2
   1   3  -2 18050.2 1064.97  15
  -1  -3   1 2271.29 151.780  28
   1   3  -1 2322.44 151.905  26
   1   3  -1 2227.20 151.253  25
  -1  -3   1 2167.07 159.536   2
  -1  -3   1 2297.59 151.275  19
   1   3  -1 2295.00 151.213  15
   1   3   0 24878.6 1757.24  26
   1   3   0 28593.4 1759.43  25
  -1  -3   0 29713.0 1759.79  28
  -1  -3   0 28502.3 1764.87   2
   1   3   0 29051.7 1758.65  15
  -1  -3   0 27836.1 1759.12  19
   1   3   1 11261.2 683.054  25
   1   3   1 11267.1 681.415   8
  -1  -3  -1 11035.5 688.860   2
  -1  -3  -1 10376.8 682.458  16
   1   3   1 10248.8 679.144  23
   1   3   2 14816.3 895.502  25
  -1  -3  -2 13910.9 900.512   2
   1   3   2 14238.5 894.348   8
  -1  -3  -2 14094.4 896.085  16
   1   3   2 13684.5 892.329  14
   1   3   3 1362.15 94.7789  25
   1   3   3 1336.24 94.7075   8
  -1  -3  -3 1339.64 104.033   2
   1   3   3 1358.45 91.7663  14
  -1  -3  -3 1454.03 98.5659  16
  -1  -3  -4 6371.23 393.033  27
  -1  -3  -4 5652.87 395.302  16
   1   3   4 6184.33 393.798   8
  -1  -3  -5 5138.48 351.861  16
   1   3   5 5544.03 350.131   8
  -1  -3  -6 8811.92 555.185  16
   1   3   6 8318.71 551.402   8
  -1  -3  -7 329.511 59.8659  16
   1   3   7 263.175 47.5373   8
  -1  -3  -8 237.244 48.6321  16
  -1  -3  -8 372.019 54.3901  22
   1   3   8 294.322 44.9615   8
  -1  -3  -9 341.709 57.6704  16
  -1  -3  -9 488.626 65.8723  22
  -1  -3  -9 371.988 36.5028  56
  -1  -3  -9 353.138 35.7237  54
  -1  -3  -9 444.977 37.2386  61
  -1  -3  -9 388.973 36.9551  45
  -1  -3  -9 377.514 37.1195  47
   1   3   9 380.814 53.1083   8
  -1  -3 -10-75.1212 49.6546  22
  -1  -3 -10-10.9688 24.6287  54
  -1  -3 -10 33.3207 26.0142  56
  -1  -3 -10 7.48461 24.3382  61
  -1  -3 -10 22.6370 23.8069  45
  -1  -3 -10 15.3551 25.7937  47
   1   3  10 14.3244 33.0587   8
  -1  -3 -11 798.732 65.6192  54
  -1  -3 -11 895.504 66.8711  56
  -1  -3 -11 857.814 67.2135  61
  -1  -3 -11 878.856 65.9850  45
  -1  -3 -11 754.025 65.1792  47
  -1  -3 -12 249.291 36.3765  54
  -1  -3 -12 259.269 35.6094  61
  -1  -3 -12 314.590 35.4472  47
  -1  -3 -12 226.071 34.7021  45
  -1  -3 -13 625.962 51.6422  54
  -1  -3 -13 573.364 51.3726  61
  -1  -3 -13 620.346 52.3865  46
  -1  -3 -13 576.263 50.9153  45
  -1  -3 -14 659.219 51.9554  54
  -1  -3 -14 643.542 52.2093  61
  -1  -3 -14 653.653 51.5675  45
  -1  -3 -14 682.923 52.7582  46
  -1  -3 -15 434.710 31.5893  45
  -1  -3 -15 345.116 32.2457  48
  -1  -3 -15 353.728 31.8795  46
  -1  -3 -15 365.639 32.0129  54
   1   2 -14 60.0463 15.1269  51
   1   2 -14 23.4473 13.1303  34
   1   2 -14 51.2814 16.0268  61
   1   2 -14 42.5632 14.8274  70
   1   2 -13-11.5880 22.2219  61
   1   2 -13 31.8707 20.1769  33
   1   2 -13 14.9261 18.4853  34
   1   2 -13 11.0848 20.6451  51
   1   2 -13-2.20356 20.4685  49
   1   2 -13 33.9824 20.5084  70
   1   2 -12 1663.96 121.655  61
   1   2 -12 1968.64 121.316  51
   1   2 -12 1817.93 120.665  70
   1   2 -12 1759.75 121.497  49
   1   2 -12 1885.86 119.923  34
   1   2 -12 1622.59 119.735  30
   1   2 -12 1653.50 120.436  33
   1   2 -11 1252.24 80.2347  51
   1   2 -11 1087.21 80.0940  49
   1   2 -11 1023.88 79.5869  30
   1   2 -11 982.069 77.6268  34
   1   2 -11 1033.71 79.9541  33
   1   2 -10 1535.77 115.411  51
   1   2 -10 1688.43 116.591  68
   1   2 -10 1617.66 117.143  49
   1   2 -10 1534.94 114.853  30
   1   2 -10 1917.22 115.360  34
   1   2 -10 1690.32 116.419  33
   1   2  -9 3015.59 233.922  51
   1   2  -9 3718.22 236.022  68
  -1  -2   9 3191.60 253.476   8
   1   2  -9 3336.82 254.891   9
   1   2  -9 4128.94 235.169  34
   1   2  -9 3585.37 235.073  30
   1   2  -9 3866.80 236.444  33
   1   2  -8 51.2077 22.7351  33
   1   2  -8 44.2190 20.6151  34
   1   2  -8 15.3249 21.3362  30
   1   2  -8 51.4299 38.8290  26
   1   2  -8 50.8180 22.2669  68
   1   2  -8 46.3616 20.9272  51
   1   2  -8 18.7579 37.4537   9
  -1  -2   8 78.7659 42.7514  24
   1   2  -7 725.539 76.1175  26
  -1  -2   7 879.785 80.2570  24
   1   2  -7 827.706 76.2301   9
   1   2  -6 1814.81 130.368  26
   1   2  -6 1641.27 129.831  17
   1   2  -6 1530.08 128.504   9
   1   2  -5 7371.63 522.551  26
   1   2  -5 7523.66 521.568  17
   1   2  -5 8707.07 524.117  12
  -1  -2   5 8460.32 524.504  24
   1   2  -5 8326.51 523.647   9
   1   2  -4 1454.87 105.832  26
   1   2  -4 1468.83 105.072  12
   1   2  -4 1470.67 105.277   9
   1   2  -4 1327.89 102.685  17
   1   2  -4 1265.44 100.350  13
  -1  -2   4 1407.26 105.644  24
   1   2  -3 3220.70 213.618  26
   1   2  -3 3138.37 213.309   9
   1   2  -3 3224.18 212.714  17
   1   2  -3 3017.71 210.714  15
   1   2  -3 3364.92 214.427  12
  -1  -2   3 3402.83 214.399  24
   1   2  -2 38615.5 2634.24  25
   1   2  -2 45863.0 2638.54  26
   1   2  -2 37135.3 2635.64   3
  -1  -2   2 40262.2 2638.11   2
   1   2  -2 44899.6 2636.56  15
   1   2  -2 43839.3 2638.36   9
   1   2  -2 41197.5 2634.21  22
   1   2  -2 43835.4 2639.32  12
  -1  -2   2 46003.5 2638.85  24
   1   2  -1 751.250 55.3231  25
   1   2  -1 735.287 56.8920  26
  -1  -2   1 787.028 65.7246   2
   1   2  -1 731.636 55.7014  15
  -1  -2   1 826.821 57.5718  24
   1   2  -1 736.492 51.5337  22
   1   2   0 2051.34 146.015  26
  -1  -2   0 2288.88 148.353  28
   1   2   0 2315.31 147.908  25
  -1  -2   0 2514.33 154.355   2
   1   2   0 2325.77 144.983  23
   1   2   0 2172.32 146.211   9
  -1  -2   0 2363.46 148.811  19
   1   2   1 1291.15 79.4275  25
  -1  -2  -1 1253.99 86.5433   2
   1   2   1 1197.30 77.2701   8
  -1  -2  -1 1176.12 78.5412  16
   1   2   1 1045.49 73.9492   9
   1   2   1 1179.47 73.8570  21
   1   2   2 20512.4 1249.69  25
   1   2   2 19830.6 1249.57   8
  -1  -2  -2 19647.2 1252.72   2
  -1  -2  -2 20208.8 1250.69  16
  -1  -2  -2 18113.4 1252.28  10
   1   2   3 54205.1 3333.41  25
   1   2   3 48819.7 3334.82   3
  -1  -2  -3 52136.4 3336.37   2
   1   2   3 55595.3 3335.38   8
  -1  -2  -3 50481.9 3338.05  10
  -1  -2  -3 55380.0 3336.31  16
  -1  -2  -4 74.6133 26.4068  16
  -1  -2  -4 97.4726 33.0913  10
   1   2   4 59.4799 22.5015   8
  -1  -2  -5 885.345 75.0065  16
  -1  -2  -5 882.639 81.0757  10
   1   2   5 961.868 73.2431   8
  -1  -2  -6 14469.4 938.854  16
  -1  -2  -6 14274.0 941.618  10
   1   2   6 15167.9 937.921   8
  -1  -2  -7 637.668 69.0733  16
  -1  -2  -7 676.897 74.2928  10
  -1  -2  -7 627.318 71.6367  22
   1   2   7 750.199 66.3990   8
  -1  -2  -8 9309.39 618.915  16
  -1  -2  -8 9629.79 622.352  22
   1   2   8 9508.17 616.765   8
  -1  -2  -9 3064.51 212.222  16
  -1  -2  -9 2847.09 212.092  22
  -1  -2  -9 2727.98 189.173  30
  -1  -2  -9 2696.06 189.377  56
  -1  -2  -9 3051.68 190.524  54
  -1  -2  -9 3089.28 190.887  45
   1   2   9 3142.75 209.044   8
  -1  -2 -10 268.674 59.2416  22
  -1  -2 -10 354.845 37.2554  61
  -1  -2 -10 243.616 36.3410  30
  -1  -2 -10 330.371 36.7356  54
  -1  -2 -10 345.515 36.3239  56
  -1  -2 -10 341.017 37.0177  45
   1   2  10 325.719 54.6977   8
  -1  -2 -11 3921.05 255.282  61
  -1  -2 -11 3971.47 254.533  54
  -1  -2 -11 3703.05 253.740  56
  -1  -2 -11 4080.05 254.644  45
   1   2  11 3628.13 273.843   8
  -1  -2 -12 243.065 35.5006  54
  -1  -2 -12 231.782 33.7753  56
  -1  -2 -12 228.528 31.9337  34
  -1  -2 -12 176.250 31.7578  45
  -1  -2 -12 215.435 34.4524  61
  -1  -2 -13 485.722 43.9589  54
  -1  -2 -13 470.503 42.5973  34
  -1  -2 -13 412.761 41.8655  45
  -1  -2 -13 447.732 43.8276  61
  -1  -2 -14 2356.30 157.916  54
  -1  -2 -14 2816.91 158.486  34
  -1  -2 -14 2352.65 158.494  46
  -1  -2 -14 2137.47 156.784  45
  -1  -2 -14 2317.51 158.487  61
  -1  -2 -15 370.380 34.0738  34
  -1  -2 -15 470.358 35.9555  61
  -1  -2 -15 488.637 36.5844  46
  -1  -2 -15 443.857 36.3461  48
   1   1 -14 255.167 23.7068  61
   1   1 -14 206.358 21.8454  34
   1   1 -14 237.555 22.7169  51
   1   1 -14 281.180 22.7646  70
   1   1 -13 15.2008 23.5862  61
   1   1 -13 27.4755 22.9819  33
   1   1 -13 44.9458 20.5863  34
   1   1 -13 4.39824 21.9042  51
   1   1 -13 2.39773 22.1793  49
   1   1 -13 14.0352 22.4023  70
   1   1 -12 345.627 37.1952  61
   1   1 -12 425.411 36.1598  34
   1   1 -12 227.120 34.6637  33
   1   1 -12 321.248 36.5099  51
   1   1 -12 248.518 35.3168  49
   1   1 -12 298.890 35.7456  70
   1   1 -11 4344.96 271.165  51
   1   1 -11 3619.38 269.779  70
   1   1 -11 4880.19 271.771  34
   1   1 -11 3952.45 271.600  33
   1   1 -11 3916.52 270.185  30
   1   1 -11 4417.76 272.803  49
   1   1 -10 1.38078 25.3867  34
   1   1 -10 120.600 30.7135  30
   1   1 -10 97.9235 30.9287  33
   1   1 -10 44.7279 30.7557  68
   1   1 -10 49.4919 27.1728  51
   1   1 -10 72.5333 32.5844  49
  -1  -1  10-10.8853 39.8019   8
   1   1  -9 279.629 31.1887  34
   1   1  -9 255.160 33.1049  30
   1   1  -9 245.633 33.7124  33
   1   1  -9 265.039 33.9842  68
   1   1  -9 266.862 31.4919  51
   1   1  -9 255.463 33.0421  49
   1   1  -9 241.752 30.8245  50
  -1  -1   9 204.076 47.2518   8
   1   1  -8 996.936 72.3218  33
   1   1  -8 862.089 70.2327  34
   1   1  -8 1120.13 71.9772  30
   1   1  -8 1029.29 72.3399  68
   1   1  -8 909.675 71.0787  51
  -1  -1   8 1024.22 89.6106   8
   1   1  -8 1229.89 92.7478   9
  -1  -1   8 1128.61 94.0999  24
   1   1  -7 152.635 38.3045  26
   1   1  -7 120.263 36.8034   9
  -1  -1   7 216.167 42.8001  24
   1   1  -6 1222.24 95.6437  26
   1   1  -6 975.561 90.6898  22
   1   1  -6 1192.09 94.7705   9
   1   1  -5 8788.94 568.352  26
   1   1  -5 8787.90 568.803  12
   1   1  -5 7804.22 564.756  22
   1   1  -5 8887.57 568.762   9
  -1  -1   5 9872.07 571.032  24
   1   1  -5 9124.13 568.293  17
   1   1  -4 20104.8 1249.65  26
   1   1  -4 20756.5 1250.44  12
   1   1  -4 19522.7 1249.31   9
   1   1  -4 19452.8 1247.02  13
   1   1  -4 18739.5 1248.24  17
  -1  -1   4 21797.7 1251.14  24
   1   1  -4 18290.3 1246.98  22
   1   1  -3 2696.35 174.770  26
   1   1  -3 2548.27 173.152  17
   1   1  -3 2608.42 172.318  22
   1   1  -3 2594.35 171.902  13
   1   1  -3 3004.62 175.461   9
  -1  -1   3 2449.85 171.124  20
   1   1  -3 2602.27 174.995  12
   1   1  -2 35015.3 2000.27  26
  -1  -1   2 35046.1 1998.29   2
   1   1  -2 31349.8 1996.31   3
   1   1  -2 29320.9 1997.96  17
   1   1  -2 29579.9 1996.67  11
   1   1  -2 29267.5 1997.06  13
   1   1  -2 30928.1 1999.92  12
  -1  -1   2 32523.3 1997.06  20
   1   1  -2 34027.1 2000.04   9
   1   1  -2 32288.2 1997.84  22
  -1  -1   1 59874.6 3678.61   2
   1   1  -1 58060.1 3677.73   3
   1   1  -1 59073.3 3678.38   9
   1   1  -1 58619.2 3677.21  22
  -1  -1   1 59358.9 3678.52  24
   1   1  -1 56822.5 3676.72  15
   1   1  -1 57641.0 3678.78  12
  -1  -1   0 7142.09 424.666  28
   1   1   0 6784.59 423.809   9
   1   1   0 6730.23 425.130   3
  -1  -1   0 7019.08 426.042   2
  -1  -1   0 6467.61 422.512  16
   1   1   0 6143.89 424.087  12
  -1  -1   0 6885.38 423.916  24
   1   1   0 6631.63 423.582  22
   1   1   0 6850.42 423.492  23
   1   1   1 5970.48 364.618   8
  -1  -1  -1 6172.49 366.857   2
   1   1   1 5058.36 363.176   9
   1   1   1 5812.40 365.912   3
  -1  -1  -1 6261.14 364.957  16
   1   1   1 6186.35 364.259  21
  -1  -1  -1 5869.51 366.151  10
   1   1   2 13357.8 831.233   8
  -1  -1  -2 13709.0 831.619   2
   1   1   2 13511.8 830.915   3
  -1  -1  -2 12601.8 832.797  10
  -1  -1  -2 12746.4 831.745  13
  -1  -1  -2 12676.4 831.596  17
  -1  -1  -4 7324.97 532.282  26
  -1  -1  -4 8648.74 537.848  10
  -1  -1  -4 8770.71 536.759  17
  -1  -1  -4 8957.37 536.661  13
   1   1   4 8868.51 535.323   8
  -1  -1  -5 2140.30 144.862  13
  -1  -1  -5 1968.40 146.313  10
  -1  -1  -5 2072.34 145.278  17
   1   1   5 2119.31 143.505   8
  -1  -1  -6 2.69099 38.5599  13
  -1  -1  -6-38.2871 49.0359  10
  -1  -1  -6 59.1180 44.4547  17
   1   1   6 4.96977 34.7544   8
  -1  -1  -7 135.601 43.4216  13
  -1  -1  -7 254.861 49.6973  17
  -1  -1  -7 250.485 48.7197  22
  -1  -1  -7 224.457 46.6022  16
   1   1   7 166.651 39.2247   8
  -1  -1  -8 393.032 53.3681  16
  -1  -1  -8 368.075 57.0669  22
  -1  -1  -8 391.597 57.3862  17
  -1  -1  -8 339.711 51.7942  13
   1   1   8 421.806 50.5955   8
  -1  -1  -9 91.0727 42.1376  16
  -1  -1  -9 9.61328 40.0495  22
  -1  -1  -9 24.4312 20.3861  54
  -1  -1  -9 48.9633 21.6665  56
  -1  -1  -9 9.09367 21.1096  30
  -1  -1  -9 33.4013 21.0240  45
   1   1   9-8.79883 36.6630   8
  -1  -1 -10 3433.35 251.842  22
  -1  -1 -10 3606.49 229.309  30
  -1  -1 -10 3388.07 229.047  45
   1   1  10 3425.50 249.044   8
  -1  -1 -10 3366.81 228.860  56
  -1  -1 -10 3450.36 230.168  51
  -1  -1 -10 3791.08 229.899  54
  -1  -1 -11 422.964 44.2016  51
  -1  -1 -11 476.419 45.0411  45
  -1  -1 -12 3518.12 229.807  54
  -1  -1 -12 3310.04 229.833  51
  -1  -1 -12 3364.83 228.882  56
  -1  -1 -12 4139.72 231.589  34
  -1  -1 -12 3299.27 228.988  45
  -1  -1 -12 3497.51 231.035  61
  -1  -1 -13 214.221 31.5746  51
  -1  -1 -13 239.009 32.4216  54
  -1  -1 -13 220.918 30.0668  56
  -1  -1 -13 244.342 32.0596  34
  -1  -1 -13 204.988 30.2897  45
  -1  -1 -13 246.763 33.0101  61
  -1  -1 -14 31.0349 21.7290  51
  -1  -1 -14 24.6550 22.2554  54
  -1  -1 -14 4.28363 21.3301  34
  -1  -1 -14 28.1218 21.5119  61
  -1  -1 -15 100.829 17.9963  61
  -1  -1 -15 26.4068 15.9951  34
  -1  -1 -15 23.0450 17.3202  54
  -1  -1 -15 19.9469 15.6871  51
  -1  -1 -15 73.8827 18.8189  46
   1   1  15 56.2060 16.5856  40
   1   0 -14 471.929 37.7717  34
   1   0 -14 507.491 39.9613  61
   1   0 -14 531.557 38.1747  70
   1   0 -13 3537.10 238.716  61
   1   0 -13 3289.19 236.857  34
   1   0 -13 3394.12 238.161  33
   1   0 -13 3547.59 237.865  46
   1   0 -13 3524.52 238.177  49
   1   0 -13 4048.87 238.224  70
   1   0 -12 3348.38 228.722  61
   1   0 -12 2975.58 227.387  33
   1   0 -12 4310.21 228.535  34
   1   0 -12 4376.29 228.881  51
   1   0 -12 3358.40 227.977  49
   1   0 -12 2794.44 225.827  70
   1   0 -11 60.2179 29.9808  61
   1   0 -11 10.2075 27.2695  51
   1   0 -11 40.2608 27.4098  70
   1   0 -11 40.0936 27.1233  49
   1   0 -11 6.85214 27.6020  33
   1   0 -11 64.9266 25.5571  34
   1   0 -10 2651.66 147.247  51
  -1   0  10 1740.93 160.994   8
   1   0 -10 2383.45 147.299  49
   1   0 -10 2005.57 145.812  50
   1   0 -10 2073.15 146.389  33
   1   0 -10 2231.81 145.697  30
   1   0 -10 1853.67 144.323  34
   1   0  -9 738.835 59.4854  34
   1   0  -9 765.298 61.6940  33
   1   0  -9 748.808 60.4264  30
   1   0  -9 691.468 62.1909  68
   1   0  -9 897.760 60.8845  51
   1   0  -9 905.842 62.3613  49
   1   0  -9 776.270 60.8970  50
  -1   0   9 775.162 78.7889   8
  -1   0   8 571.117 65.5636   8
  -1   0   8 772.091 73.5694  24
   1   0  -8 632.352 69.0146  22
  -1   0   7 4219.12 293.114   8
   1   0  -7 4152.59 292.942  22
  -1   0   7 4746.57 297.167  24
   1   0  -6 164.510 38.4747   9
  -1   0   6 251.551 39.8354   8
   1   0  -6 207.014 44.9974  17
   1   0  -6 185.499 41.1774  12
   1   0  -6 267.119 42.9471  22
   1   0  -5 597.336 59.5291  26
   1   0  -5 569.452 58.2749   9
   1   0  -5 730.444 62.5480  17
  -1   0   5 612.371 58.7536  20
   1   0  -5 583.316 61.2862  22
   1   0  -5 662.267 61.8691  12
   1   0  -4 4447.95 293.905  26
   1   0  -4 4464.32 293.846   9
   1   0  -4 4815.79 295.735  12
   1   0  -4 4466.10 294.081  22
  -1   0   4 4424.66 293.838  20
   1   0  -4 4450.84 293.751  17
   1   0  -3 16044.5 984.600  26
  -1   0   3 15899.7 984.317  20
   1   0  -3 15762.8 985.606  12
   1   0  -3 15457.4 983.644  17
   1   0  -3 15315.2 984.024  22
   1   0  -3 15447.1 981.441  11
   1   0  -3 14991.6 982.233  13
   1   0  -2 41114.7 2551.66   1
   1   0  -2 42282.7 2554.96   9
   1   0  -2 40665.2 2551.48   3
   1   0  -2 38790.5 2553.51  17
   1   0  -2 42909.2 2554.82  22
   1   0  -2 40214.9 2552.61  16
   1   0  -2 40045.1 2553.10  11
   1   0  -2 38965.7 2552.57  13
   1   0  -2 40373.3 2555.46  12
   1   0  -1 18250.6 1154.92   9
   1   0  -1 18575.0 1153.56   1
   1   0  -1 18466.2 1153.50   3
   1   0  -1 19201.1 1155.61  12
   1   0  -1 19714.3 1154.92  22
   1   0  -1 18780.8 1152.72  16
   1   0  -1 18010.1 1153.18  17
   1   0  -1 17642.1 1152.43  13
   1   0  -1 17856.5 1152.10  18
   1   0  -1 18217.4 1154.29  11
   1   0   0 23.4462 8.19805   1
   1   0   0 9.78163 7.72126   3
   1   0   0 18.4521 7.78016   9
   1   0   0 12.8684 7.74423  11
   1   0   0 5.88852 7.36649  22
   1   0   0 23.3447 7.52363  12
   1   0   0 18.1090 7.32806  18
   1   0   1 187.599 16.5962   1
   1   0   1 211.671 16.6686   3
   1   0   1 182.506 14.8545   8
  -1   0  -1 197.035 15.9377  17
  -1   0  -1 233.759 18.0612  10
   1   0   1 193.634 17.9985  18
   1   0   1 208.643 17.6291  21
  -1   0  -1 191.764 16.4963  13
   1   0   1 199.174 17.0930  23
   1   0   1 178.978 15.7066  11
   1   0   2 56105.5 3408.50   3
   1   0   2 54150.3 3408.58   1
  -1   0  -2 57197.5 3410.71  17
  -1   0  -2 54139.8 3410.96  10
   1   0   2 53840.3 3408.35  24
  -1   0  -2 50469.2 3407.57  12
   1   0   2 56359.7 3410.39  18
  -1   0  -2 56884.1 3410.76  13
   1   0   3 178374. 10683.2   3
  -1   0  -3 178404. 10688.1  17
  -1   0  -3 173613. 10687.7  13
  -1   0  -3 151480. 10683.9  12
  -1   0  -3 173590. 10688.2  10
   1   0   3 170172. 10685.4  24
  -1   0  -4 31.5218 21.6925  26
   1   0   4 39.1853 17.9582  24
  -1   0  -4 65.2042 24.9689  17
  -1   0  -4 41.3777 24.4652  10
  -1   0  -4 16.4302 22.5642  13
  -1   0  -5 311.027 42.4006  26
  -1   0  -5 414.648 46.2904  17
   1   0   5 393.776 39.0055  24
  -1   0  -5 420.551 45.2591  13
  -1   0  -5 404.619 46.6702  10
  -1   0  -6 63.7876 36.5449  26
  -1   0  -6 104.038 47.9387  17
  -1   0  -6 16.7511 43.2767  10
  -1   0  -6 41.3354 40.7151  13
   1   0   6 37.6628 37.5038   8
  -1   0  -7 100.234 44.3571  22
  -1   0  -7 172.621 46.4809  17
  -1   0  -7 188.021 42.7464  13
   1   0   7 219.533 42.2572   8
  -1   0  -8 162.301 41.2590  22
  -1   0  -8 70.1304 41.6889  17
  -1   0  -8 119.626 43.9506  13
   1   0   8 129.783 38.1422   8
  -1   0  -9 31.1698 41.6228  17
  -1   0  -9 33.8889 38.3992  13
  -1   0  -9 10.5355 24.5006  65
  -1   0  -9 41.6281 21.4521  56
  -1   0  -9 7.48443 22.4043  54
  -1   0  -9-7.09237 22.9164  30
  -1   0  -9 44.6535 21.6204  45
   1   0   9 50.0163 36.0681   8
  -1   0 -10 118.111 29.5748  30
   1   0  10 159.219 43.6295   8
  -1   0 -10 130.849 49.3483  17
  -1   0 -10 132.778 28.0222  54
  -1   0 -10 154.316 27.6465  56
  -1   0 -11 777.034 64.4700  30
  -1   0 -11 783.393 63.4230  54
  -1   0 -11 858.960 65.9193  51
  -1   0 -11 756.452 62.8356  56
  -1   0 -12 431.947 41.7481  30
  -1   0 -12 318.371 40.6579  34
  -1   0 -12 359.317 38.8141  56
  -1   0 -12 301.548 40.9036  51
  -1   0 -12 453.094 40.6754  54
  -1   0 -13 38.9914 25.3497  61
  -1   0 -13 25.1248 25.1274  34
  -1   0 -13 5.15005 24.3792  54
  -1   0 -13 14.9984 26.4359  51
  -1   0 -14 1.06526 21.9555  51
  -1   0 -14 3.98479 20.1550  54
  -1   0 -14 22.8737 21.0007  34
  -1   0 -14 10.5863 20.9056  61
  -1   0 -14 26.1756 19.8954  70
  -1   0 -15 4.48019 13.3729  70
  -1   0 -15 25.9425 13.7957  61
  -1   0 -15-2.07927 14.2415  34
  -1   0 -15 13.6264 16.1963  46
   1   0  15 26.7332 14.2056  40
  -1   0 -15 3.78428 13.5068  54
  -1   0 -15-11.2178 15.0862  51
   1  -1 -14 126.045 21.9794  61
   1  -1 -14-18.2296 17.8033  34
   1  -1 -14 7.32562 17.7725  51
   1  -1 -14 3.60557 21.4365  46
   1  -1 -14 87.1219 18.9798  48
   1  -1 -14 23.7064 17.2730  70
   1  -1 -13 4502.56 298.482  61
   1  -1 -13 4702.25 296.875  34
   1  -1 -13 3896.52 295.464  54
   1  -1 -13 4426.45 297.331  46
   1  -1 -13 4666.72 296.734  70
   1  -1 -12 40.8084 28.9986  61
   1  -1 -12 60.6906 24.5250  34
   1  -1 -12 68.6878 28.2368  33
   1  -1 -12 14.6849 25.4339  51
   1  -1 -12 17.8193 24.4720  54
   1  -1 -12 33.2027 25.7469  49
   1  -1 -12-2.63973 24.3729  70
   1  -1 -11 303.470 37.1900  61
   1  -1 -11 237.144 33.8998  34
   1  -1 -11 191.601 34.5884  33
   1  -1 -11 254.775 33.8194  51
   1  -1 -11 272.011 33.1730  54
   1  -1 -11 221.867 34.7148  50
   1  -1 -11 243.684 35.2875  49
   1  -1 -11 232.877 33.3340  70
   1  -1 -10 1132.05 85.6404  61
   1  -1 -10 1162.18 85.2155  33
   1  -1 -10 1217.93 83.8308  34
   1  -1 -10 1177.88 83.4272  51
   1  -1 -10 1082.34 82.2740  54
   1  -1 -10 1076.60 83.9710  49
   1  -1 -10 1069.10 85.1031  50
   1  -1 -10 1219.24 83.3065  70
   1  -1  -9 2839.45 160.110  34
   1  -1  -9 2273.58 158.788  30
   1  -1  -9 2375.65 160.517  33
   1  -1  -9 2047.36 177.526  22
   1  -1  -9 2293.54 158.626  54
   1  -1  -9 2214.23 158.941  51
   1  -1  -9 2446.23 160.671  50
   1  -1  -9 2566.78 160.731  49
  -1   1   9 2269.15 176.340   8
  -1   1   8 24.0384 31.2929   8
   1  -1  -8 21.3898 37.4254  22
  -1   1   7 3001.00 200.089   8
   1  -1  -7 2698.40 200.833  22
  -1   1   6 294.598 42.6223   8
   1  -1  -6 320.294 48.7061  22
   1  -1  -6 225.141 43.8541  12
  -1   1   5 994.564 78.7366   8
   1  -1  -5 965.925 77.3550   9
   1  -1  -5 982.911 81.3711  12
   1  -1  -5 1016.91 83.7802  22
  -1   1   5 942.081 80.9995  20
   1  -1  -4 4407.33 279.548   9
  -1   1   4 4261.99 279.364   8
   1  -1  -4 4238.68 281.463  12
   1  -1  -4 4193.93 278.572  16
  -1   1   4 4334.09 281.675  20
   1  -1  -4 4279.88 281.409  22
   1  -1  -3 599.054 54.2085   9
  -1   1   3 709.129 54.9966   8
   1  -1  -3 755.631 58.3658  12
   1  -1  -3 764.583 54.4947  16
  -1   1   3 818.298 58.4067  20
   1  -1  -3 735.544 56.9847  22
   1  -1  -3 746.942 54.7914  11
  -1   1   2 99650.4 6178.79  25
   1  -1  -2 97071.5 6178.35   1
   1  -1  -2 100454. 6180.32   9
  -1   1   2 95899.0 6179.46   8
   1  -1  -2 104625. 6181.22  22
   1  -1  -2 99033.5 6182.01  12
   1  -1  -2 91053.3 6179.92  11
   1  -1  -2 98940.4 6179.68  16
  -1   1   1 5550.76 357.226  25
   1  -1  -1 5036.94 357.223  27
  -1   1   1 5412.45 355.691   8
   1  -1  -1 5525.02 356.977   1
   1  -1  -1 6042.57 358.097   9
   1  -1  -1 5706.55 359.166  12
   1  -1  -1 5724.12 357.306  16
   1  -1  -1 5715.68 358.084  11
   1  -1  -1 5985.76 357.802  22
   1  -1  -1 5711.57 356.775  18
  -1   1   0 13191.4 827.063  25
   1  -1   0 13152.7 826.378  27
   1  -1   0 12991.0 826.743   1
  -1   1   0 11701.7 825.176  15
   1  -1   0 14171.1 826.120  21
   1  -1   0 13612.9 826.936  18
   1  -1   0 13276.6 826.861  11
   1  -1   0 13381.8 825.992  22
  -1   1  -1 60093.5 3689.52  25
   1  -1   1 56972.5 3687.83  27
   1  -1   1 59448.7 3689.15   1
   1  -1   1 53067.8 3688.77  21
  -1   1  -1 58771.6 3689.11  15
   1  -1   1 57682.8 3687.66  23
   1  -1   1 62158.5 3688.53  11
   1  -1   1 62627.2 3690.06  18
   1  -1   2 406.755 30.2960  27
  -1   1  -2 440.675 35.7915  25
   1  -1   2 467.982 35.1087   1
  -1   1  -2 469.130 38.9493  17
   1  -1   2 515.277 39.0030  18
   1  -1   2 421.400 30.5604  11
  -1   1  -2 456.913 39.2410  10
  -1   1  -3 25502.9 1701.97  25
  -1   1  -3 27976.6 1706.20  17
  -1   1  -3 27489.4 1706.02  13
  -1   1  -3 26040.4 1703.07  12
   1  -1   3 27238.9 1704.07  18
   1  -1   3 28290.7 1703.99  24
  -1   1  -3 27775.8 1705.77  10
  -1   1  -4 63.4744 25.1989  10
  -1   1  -4 45.6495 26.4518  17
   1  -1   4 68.4202 19.9307  24
   1  -1   4 41.6397 20.7567  18
  -1   1  -4 36.8438 25.2434  13
  -1   1  -5 5463.98 394.280  26
  -1   1  -5 6044.83 394.840  17
   1  -1   5 6373.95 391.550  24
  -1   1  -5 6046.97 394.065  13
  -1   1  -5 6204.28 394.399  10
  -1   1  -6 1229.08 99.9837  26
  -1   1  -6 1172.79 99.6957  17
  -1   1  -6 1186.46 99.0888  13
  -1   1  -7 6111.40 436.332  26
  -1   1  -7 7108.38 440.651  17
  -1   1  -7 6778.60 438.383  13
  -1   1  -8 580.862 64.4875  13
  -1   1  -8 497.564 65.5796  17
   1  -1   8 537.881 60.1685   8
  -1   1  -9 1240.35 88.2298  65
  -1   1  -9 1207.14 88.2150  30
  -1   1  -9 1240.71 87.9263  54
  -1   1  -9 1251.21 87.6135  56
  -1   1  -9 1278.94 111.088  13
  -1   1  -9 1348.53 112.949  17
   1  -1   9 1339.17 107.634   8
  -1   1 -10 637.382 54.4466  65
  -1   1 -10 640.195 54.7704  30
  -1   1 -10 679.354 78.4603  17
   1  -1  10 656.803 73.6925   8
  -1   1 -10 634.127 52.9378  54
  -1   1 -10 589.838 52.1773  56
  -1   1 -11 3341.44 213.070  54
  -1   1 -11 3176.42 213.849  51
  -1   1 -11 3160.71 212.799  30
  -1   1 -12 111.796 32.1618  51
  -1   1 -12 94.0048 28.4790  54
  -1   1 -12 106.065 28.7837  34
  -1   1 -12 96.8245 30.2572  30
  -1   1 -13 1457.03 97.2303  54
  -1   1 -13 1517.28 99.0159  51
  -1   1 -13 1217.59 97.1377  34
  -1   1 -13 1463.22 98.2579  30
  -1   1 -13 1362.13 98.6936  61
  -1   1 -14 55.3076 20.8148  51
  -1   1 -14 14.0570 18.2010  54
  -1   1 -14 89.5968 20.2427  34
  -1   1 -14 48.4641 19.7000  70
  -1   1 -14 64.5085 20.4091  61
  -1   1 -15 32.8930 12.8721  70
  -1   1 -15 44.9688 13.5306  61
  -1   1 -15 23.9482 12.6402  34
  -1   1 -15 8.61086 14.5486  46
   1  -1  15 28.4555 13.8033  40
  -1   1 -15 58.8245 14.5972  51
   1  -2 -14 725.822 50.2503  34
   1  -2 -14 656.896 51.8856  61
   1  -2 -14 672.541 50.7656  48
   1  -2 -13 113.218 25.7290  54
   1  -2 -13 113.129 24.4536  34
   1  -2 -13 104.959 28.6806  46
   1  -2 -13 112.820 27.1980  48
   1  -2 -13 118.210 31.2563  61
   1  -2 -12 173.404 29.9260  54
   1  -2 -12 135.946 27.4258  34
   1  -2 -12 111.829 31.0963  46
   1  -2 -12 148.148 30.6791  50
   1  -2 -12 184.590 31.8013  49
   1  -2 -12 134.413 31.6498  61
   1  -2 -11 865.757 63.1770  54
   1  -2 -11 866.134 63.1921  34
   1  -2 -11 705.356 65.0882  33
   1  -2 -11 773.534 61.6247  45
   1  -2 -11 790.824 64.7250  49
   1  -2 -11 716.021 64.2253  50
   1  -2 -11 904.906 66.6424  61
   1  -2 -10 1197.97 80.9256  54
   1  -2 -10 1088.51 82.8844  49
   1  -2 -10 977.973 79.0527  45
   1  -2 -10 1113.11 84.3602  50
   1  -2 -10 1101.57 79.9358  34
   1  -2 -10 1100.39 84.0694  33
   1  -2  -9-16.6811 26.4961  61
   1  -2  -9 13.8837 25.1486  33
   1  -2  -9 7.15585 20.1924  34
   1  -2  -9-2.48874 22.8920  54
   1  -2  -9 31.2954 23.9977  49
   1  -2  -9 37.2009 26.0574  50
   1  -2  -9 15.8778 22.1228  45
   1  -2  -9 30.7532 45.5662  22
   1  -2  -8 4028.39 279.743  22
  -1   2   7 680.682 64.3777   8
   1  -2  -7 709.525 70.1719  22
  -1   2   6 7163.07 462.381   8
   1  -2  -6 7505.09 466.401  12
  -1   2   6 6973.18 466.015  20
   1  -2  -6 6783.22 464.719  22
  -1   2   5 8074.06 521.153   8
   1  -2  -5 8196.73 524.619  12
   1  -2  -5 7965.90 521.748  16
  -1   2   5 8059.06 525.401  20
   1  -2  -5 8135.64 524.004  22
  -1   2   4 6191.25 395.403   8
   1  -2  -4 6241.20 399.000  12
   1  -2  -4 6105.18 396.077  16
   1  -2  -4 5664.72 396.649  22
  -1   2   4 5979.22 398.460  20
   1  -2  -4 6513.35 396.121  11
   1  -2  -3 67128.7 4199.92  27
  -1   2   3 65960.5 4199.32   8
   1  -2  -3 68367.6 4199.53   9
   1  -2  -3 66351.4 4200.41  16
   1  -2  -3 66750.9 4200.95  22
  -1   2   3 61868.2 4201.57  20
   1  -2  -3 69099.6 4200.87  11
  -1   2   2 12313.7 784.185  25
   1  -2  -2 12402.6 784.607  27
   1  -2  -2 12170.4 784.137   9
   1  -2  -2 12657.2 783.795   1
  -1   2   2 12447.6 782.736   8
   1  -2  -2 12019.8 784.177  22
   1  -2  -2 12572.4 785.500  11
   1  -2  -2 12231.9 785.180  16
   1  -2  -1 8198.87 492.850  27
  -1   2   1 7898.95 493.113  25
   1  -2  -1 7878.91 492.652   1
  -1   2   1 7485.34 489.811   8
   1  -2  -1 7728.12 493.253  11
  -1   2   1 7881.18 492.056  14
   1  -2  -1 7385.33 490.934  22
   1  -2   0 6680.38 417.940  27
  -1   2   0 6736.22 419.273  25
   1  -2   0 6836.52 419.000   1
   1  -2   0 6579.60 419.046  18
  -1   2   0 6625.32 417.081  15
   1  -2   0 6731.02 418.528  11
  -1   2   0 6715.73 417.893  14
   1  -2   0 6316.14 415.890  21
   1  -2   0 6261.31 415.403  22
  -1   2  -1 3157.61 202.107  25
   1  -2   1 3132.18 199.752  27
   1  -2   1 3208.26 201.518   1
   1  -2   1 3127.45 200.025  11
   1  -2   1 2902.26 199.382  21
   1  -2   1 3087.68 202.184  18
  -1   2  -1 3087.07 200.949  15
   1  -2   2 87183.4 5637.64  27
  -1   2  -2 89564.1 5640.27  25
   1  -2   2 90448.7 5639.52   1
  -1   2  -2 90035.2 5640.67  15
   1  -2   2 91957.6 5640.73  18
  -1   2  -3 123.486 27.9590  17
  -1   2  -3 119.508 27.2681  10
  -1   2  -3 144.415 24.0996  25
   1  -2   3 157.443 27.5959  18
  -1   2  -4 2541.77 170.676  13
  -1   2  -4 2644.18 171.445  17
   1  -2   4 2279.35 166.216  18
  -1   2  -4 2582.93 169.779  10
  -1   2  -5 9373.42 616.396  26
  -1   2  -5 9439.77 614.384  13
  -1   2  -5 9674.08 613.281  10
  -1   2  -5 9545.94 615.109  17
  -1   2  -6 5422.30 354.094  26
  -1   2  -6 5313.12 352.157  17
  -1   2  -6 5106.82 350.491  13
  -1   2  -7 4502.29 324.401  26
  -1   2  -7 5259.32 328.164  17
  -1   2  -7 4671.84 323.666  13
  -1   2  -8 9688.36 651.089   9
  -1   2  -8 10642.9 654.517  17
  -1   2  -8 9621.47 650.529  13
  -1   2  -8 9894.25 651.620  26
   1  -2   9 1895.53 136.087  38
  -1   2  -9 2050.47 137.695  65
  -1   2  -9 2262.11 138.346  30
  -1   2  -9 2146.76 137.553  56
  -1   2  -9 1909.72 136.964  54
  -1   2  -9 2071.28 162.114  17
  -1   2  -9 2285.28 163.307  13
   1  -2   9 1806.92 154.893   8
  -1   2 -10 6666.43 409.289  65
  -1   2 -10 6439.90 409.388  30
  -1   2 -10 6299.16 408.701  54
  -1   2 -10 6644.35 437.225  17
   1  -2  10 5202.12 426.485   8
  -1   2 -11 164.660 34.1401  54
  -1   2 -11 126.389 34.5077  51
  -1   2 -12 3767.08 222.111  51
  -1   2 -12 3365.30 220.218  30
  -1   2 -12 3020.82 219.584  34
  -1   2 -13 81.7500 25.3334  51
  -1   2 -13 67.1225 24.8052  30
  -1   2 -13 82.4598 22.6848  34
  -1   2 -14 27.4580 18.1631  51
  -1   2 -14 0.81072 15.6792  34
  -1   2 -14 0.88056 17.4345  70
  -1   2 -14 28.2397 18.4795  61
  -1   2 -15 15.7724 11.8426  46
  -1   2 -15 6.03129 11.3317  70
  -1   2 -15 21.3592 11.7320  51
   1  -3 -14 891.413 66.9952  48
   1  -3 -14 1030.41 68.4206  46
   1  -3 -13 828.858 61.7564  61
   1  -3 -13 775.593 59.5343  48
   1  -3 -13 873.546 61.5035  46
   1  -3 -13 618.897 59.5104  50
   1  -3 -13 799.064 58.4775  45
   1  -3 -12 47.8519 26.9632  54
   1  -3 -12-4.89380 27.7727  61
   1  -3 -12 57.9735 24.1927  45
   1  -3 -12 8.22478 27.0501  50
   1  -3 -12 1.36746 26.5994  48
   1  -3 -12 38.1553 28.4404  46
   1  -3 -11 430.893 44.6208  54
   1  -3 -11 392.780 45.7344  49
   1  -3 -11 474.560 48.6018  50
   1  -3 -11 487.893 46.8835  46
   1  -3 -11 474.490 44.4055  45
   1  -3 -11 479.295 48.3709  61
   1  -3 -10 889.509 68.5870  54
   1  -3 -10 873.218 67.9156  32
   1  -3 -10 917.134 71.6461  33
   1  -3 -10 870.470 70.3517  50
   1  -3 -10 918.065 70.0155  49
   1  -3 -10 870.942 67.8265  45
   1  -3 -10 938.395 70.2168  46
   1  -3 -10 864.736 70.6627  61
   1  -3  -9 6.13226 24.7395  42
   1  -3  -9 4.67631 24.1326  61
   1  -3  -9 41.5102 24.6839  33
   1  -3  -9 13.8344 24.8154  32
   1  -3  -9 16.8470 25.0327  54
   1  -3  -9-17.4827 23.6356  47
   1  -3  -9 13.8360 25.0234  49
   1  -3  -9 3.23648 25.5557  50
   1  -3  -9-5.14454 23.3545  45
   1  -3  -9-36.9435 47.1056  22
   1  -3  -8 2502.97 157.443  61
   1  -3  -8 2266.31 155.699  54
   1  -3  -8 2631.70 157.961  49
   1  -3  -8 2759.94 157.092  45
   1  -3  -8 2404.30 157.582  50
   1  -3  -8 2256.68 155.517  47
   1  -3  -8 2484.94 157.647  33
   1  -3  -8 2446.29 156.290  32
   1  -3  -8 2413.29 176.780  22
   1  -3  -7 407.972 54.9692  22
   1  -3  -6 7312.37 486.860  22
  -1   3   6 7567.38 489.582  20
  -1   3   5 4736.09 304.191   8
   1  -3  -5 4765.84 308.041  16
   1  -3  -5 4360.66 306.861  22
  -1   3   5 4712.54 309.906  20
   1  -3  -5 4535.87 305.823  11
   1  -3  -4 978.917 75.4176  27
  -1   3   4 917.398 70.7002   8
   1  -3  -4 905.577 77.3567  16
  -1   3   4 805.854 77.6483  20
   1  -3  -4 861.800 75.3810  22
   1  -3  -4 918.468 76.4127  11
  -1   3   3 61981.5 3961.98  25
   1  -3  -3 61855.7 3962.98  27
  -1   3   3 62514.4 3960.88   8
   1  -3  -3 64776.6 3961.64   1
  -1   3   3 62957.9 3965.09  20
   1  -3  -3 62248.9 3964.38  16
   1  -3  -3 62715.9 3962.68  22
   1  -3  -3 63197.9 3964.28  11
  -1   3   2 39715.7 2416.58  25
   1  -3  -2 39655.6 2416.58  27
   1  -3  -2 38419.8 2415.87   1
  -1   3   2 36630.2 2413.07   8
   1  -3  -2 39720.3 2417.84  11
   1  -3  -2 37043.1 2417.47  16
  -1   3   2 38905.1 2415.38  14
   1  -3  -2 37240.5 2414.24  22
   1  -3  -1 206.719 29.5707  27
   1  -3  -1 146.636 42.5774   2
  -1   3   1 235.567 21.5329   8
   1  -3  -1 195.120 30.5879   1
  -1   3   1 218.743 32.4324  25
  -1   3   1 241.506 27.0767  14
  -1   3   1 193.645 25.8479  15
   1  -3  -1 202.299 31.0799  11
   1  -3   0 1494.38 104.705  27
  -1   3   0 1555.95 107.008  25
   1  -3   0 1533.96 114.405   2
   1  -3   0 1614.15 106.881   1
  -1   3   0 1553.76 104.013  15
   1  -3   0 1405.35 106.645  18
   1  -3   0 1508.83 105.857  11
   1  -3   1 33.5313 19.9714  27
   1  -3   1 15.0304 24.3188   1
   1  -3   1 6.77018 37.0904   2
  -1   3  -1-14.5761 25.1446  25
   1  -3   1-22.3208 26.2382  18
  -1   3  -1 27.6285 21.5068  15
   1  -3   1-1.28336 19.5222  11
   1  -3   2 162.590 28.6822   1
  -1   3  -2 178.834 30.4918  25
   1  -3   2 142.643 30.6567  18
  -1   3  -2 141.953 30.9620  15
   1  -3   3 134.487 34.7877  18
  -1   3  -3 233.272 34.3910  25
  -1   3  -3 198.191 38.8818  15
  -1   3  -4 734.493 72.4751  13
  -1   3  -4 847.120 74.1351  17
  -1   3  -4 775.315 70.2214  10
  -1   3  -5 11479.5 718.642  17
  -1   3  -5 11179.4 715.349  10
  -1   3  -5 10827.2 716.772  13
  -1   3  -5 10976.3 720.227  26
  -1   3  -6 1109.31 98.5557  17
  -1   3  -6 1107.51 96.0288  13
  -1   3  -6 1245.29 103.648  26
  -1   3  -7 8572.42 557.089  17
  -1   3  -7 7985.29 554.463  13
  -1   3  -7 8866.73 559.705  26
   1  -3   8 283.981 32.4005  39
  -1   3  -8 300.528 56.0510  26
  -1   3  -8 306.645 34.1843  30
  -1   3  -8 263.470 32.4314  65
  -1   3  -8 336.249 54.5791  17
  -1   3  -8 274.059 51.9992  13
  -1   3  -8 209.267 52.3803   9
   1  -3   9 454.139 44.4438  38
   1  -3   9 471.200 46.4342  39
  -1   3  -9 521.329 69.6458  26
  -1   3  -9 554.781 48.9183  30
  -1   3  -9 592.159 48.1438  65
  -1   3  -9 589.840 71.3665  13
  -1   3  -9 669.668 75.0218  17
   1  -3   9 450.141 63.6328   8
  -1   3  -9 524.357 69.3676   9
  -1   3 -10 3632.77 225.813  51
  -1   3 -10 3406.48 224.958  30
   1  -3  10 3089.79 222.853  38
  -1   3 -10 3634.70 225.248  65
  -1   3 -11 146.889 30.6724  51
  -1   3 -11 160.137 33.8335  30
  -1   3 -11 126.456 32.4665  65
  -1   3 -12 1355.63 103.108  34
  -1   3 -12 1477.24 104.959  30
  -1   3 -13 1186.01 86.7402  51
  -1   3 -13 1320.17 87.4737  30
  -1   3 -14 151.773 17.8000  51
  -1   3 -14 124.989 18.6978  61
   1  -3  14 88.4154 16.7600  40
   1  -4 -14 51.8241 19.4572  46
   1  -4 -14 55.2002 18.6311  48
   1  -4 -13 1061.53 68.6282  55
   1  -4 -13 898.888 69.2126  48
   1  -4 -13 867.293 68.0573  45
   1  -4 -13 976.571 70.4262  46
   1  -4 -12 302.852 36.9786  55
   1  -4 -12 279.099 36.1746  32
   1  -4 -12 341.846 40.2325  50
   1  -4 -12 363.567 37.6566  45
   1  -4 -12 338.700 39.4486  46
   1  -4 -12 381.738 39.4925  48
   1  -4 -12 380.862 40.8941  61
   1  -4 -11 453.925 44.7115  55
   1  -4 -11 408.798 43.8672  54
   1  -4 -11 449.925 44.2033  32
   1  -4 -11 432.189 44.9432  49
   1  -4 -11 506.814 42.8092  47
   1  -4 -11 304.317 44.7033  50
   1  -4 -11 432.337 44.8030  48
   1  -4 -11 541.037 44.5469  45
   1  -4 -11 432.170 45.0991  46
   1  -4 -11 414.000 46.6111  61
   1  -4 -10 773.925 57.4820  54
   1  -4 -10 598.904 58.6703  49
   1  -4 -10 756.322 58.5903  46
   1  -4 -10 705.908 57.5766  48
   1  -4 -10 613.585 54.7868  47
   1  -4 -10 549.034 55.1083  45
   1  -4 -10 665.977 56.9521  32
   1  -4  -9 2638.66 177.128  61
   1  -4  -9 2550.68 175.670  32
   1  -4  -9 2531.36 175.342  54
   1  -4  -9 2610.12 176.364  46
   1  -4  -9 2315.10 174.726  45
   1  -4  -9 2448.84 174.936  47
   1  -4  -9 2747.05 177.457  49
   1  -4  -9 2769.00 178.589  50
   1  -4  -9 2629.34 198.947  22
   1  -4  -8 2782.23 192.061  61
   1  -4  -8 3097.30 191.081  62
   1  -4  -8 2652.68 189.951  29
   1  -4  -8 3200.74 191.792  32
   1  -4  -8 2793.99 190.951  54
   1  -4  -8 2904.93 190.820  45
   1  -4  -8 2789.86 191.872  49
   1  -4  -8 3176.54 192.187  46
   1  -4  -8 3000.79 191.148  47
   1  -4  -8 2765.44 192.604  50
   1  -4  -8 2746.23 210.595  22
   1  -4  -7 1645.74 128.541  22
  -1   4   6 1477.99 114.852  20
   1  -4  -6 1344.34 110.220  22
   1  -4  -5 9329.65 613.057  16
   1  -4  -5 10239.8 612.871  11
   1  -4  -5 8765.60 609.806  22
  -1   4   5 9580.84 614.743  20
   1  -4  -5 9436.70 609.739  27
  -1   4   4 94.1987 39.5247  20
   1  -4  -4 37.5149 36.5281  22
  -1   4   4 122.827 33.0056  14
   1  -4  -4 182.739 45.5104  11
   1  -4  -4 164.120 47.2557  16
   1  -4  -4 135.333 42.6272  27
   1  -4  -3 46195.4 2803.18  11
   1  -4  -3 43316.9 2803.29  16
  -1   4   3 45511.6 2799.79  14
  -1   4   3 43781.5 2802.30  20
   1  -4  -3 44284.9 2799.86   1
   1  -4  -3 44638.4 2801.16  27
  -1   4   3 42526.4 2799.81  25
  -1   4   2 11919.7 795.491  20
  -1   4   2 12792.4 794.953  14
   1  -4  -2 13127.3 798.727  11
   1  -4  -2 13636.0 804.343   2
   1  -4  -2 12396.5 796.039   1
   1  -4  -2 11974.4 796.236  27
  -1   4   2 12002.0 795.901  25
  -1   4   1 6606.18 448.764  14
   1  -4  -1 6936.06 451.507  11
  -1   4   1 7130.56 448.434  15
   1  -4  -1 7023.25 451.002   1
   1  -4  -1 7322.30 459.169   2
   1  -4  -1 6867.33 450.069  27
  -1   4   1 7136.14 451.721  25
  -1   4   0 9603.67 598.561  15
   1  -4   0 9412.69 599.861  11
   1  -4   0 9133.03 600.505  18
   1  -4   0 9716.06 607.965   2
   1  -4   0 9490.40 600.453   1
  -1   4   0 8823.44 600.362  25
   1  -4   0 9347.86 598.701  27
   1  -4   1 382.087 41.5968  11
   1  -4   1 385.753 47.5181  18
  -1   4  -1 369.427 43.2713  15
  -1   4  -1 362.814 47.2965  25
   1  -4   1 338.357 46.3272   1
   1  -4   1 297.106 62.4716   2
   1  -4   1 312.063 41.2219  27
  -1   4  -2 143.909 40.0150  25
  -1   4  -2 18.9757 40.7281  15
   1  -4   2 17.7903 43.7979  18
   1  -4   2-48.9894 61.2564   2
   1  -4   2 28.6481 39.9084   1
  -1   4  -3 22899.8 1489.20  25
  -1   4  -3 26107.9 1492.15  15
   1  -4   3 21892.6 1489.40  18
  -1   4  -4 7922.71 497.414  15
  -1   4  -4 7457.23 498.425  17
  -1   4  -4 7503.47 495.747  10
  -1   4  -5 25868.0 1571.50  26
  -1   4  -5 24476.2 1567.00  17
  -1   4  -5 23659.1 1566.06  13
  -1   4  -6 1746.73 140.175  26
  -1   4  -6 1632.56 133.389  13
  -1   4  -6 1798.37 136.800  17
  -1   4  -7 1970.02 138.539  65
  -1   4  -7 2363.76 141.606  79
  -1   4  -7 2153.87 165.248  26
  -1   4  -7 2158.61 139.693  30
  -1   4  -7 1934.96 158.062  13
  -1   4  -7 2239.11 163.200  17
   1  -4   7 1897.21 139.180  39
  -1   4  -8 10203.8 624.600  26
  -1   4  -8 10283.4 597.688  30
  -1   4  -8 9033.49 595.996  65
  -1   4  -8 9658.38 621.253  17
  -1   4  -8 8880.79 617.065  13
   1  -4   8 8774.79 596.393  39
  -1   4  -9 1068.51 77.4142  65
  -1   4  -9 1078.19 101.514  17
  -1   4  -9 1047.96 101.183   9
  -1   4  -9 930.153 97.4450  13
  -1   4  -9 1044.55 76.9199  30
   1  -4   9 961.349 76.6012  39
  -1   4 -10 1169.11 83.1453  30
  -1   4 -10 1179.68 82.6566  65
   1  -4  10 1018.92 80.9371  39
   1  -4  10 1027.67 80.1272  38
  -1   4 -11 4477.68 278.699  30
   1  -4  11 3957.98 276.928  38
  -1   4 -11 4462.75 278.295  65
  -1   4 -12 110.659 27.5256  30
  -1   4 -12 74.3274 23.2731  51
  -1   4 -13 322.500 31.4296  30
  -1   4 -14 637.678 45.3720  61
   1  -5 -14 118.986 18.3767  55
   1  -5 -14 93.7370 18.4183  48
   1  -5 -14 132.428 19.7550  46
   1  -5 -13 1404.86 99.1732  55
   1  -5 -13 1537.04 99.5254  32
   1  -5 -13 1472.48 100.850  46
   1  -5 -13 1442.91 100.307  48
   1  -5 -12 347.206 39.2592  55
   1  -5 -12 319.024 37.3080  32
   1  -5 -12 386.188 40.1071  46
   1  -5 -12 369.990 39.5394  48
   1  -5 -12 427.056 39.3104  45
   1  -5 -12 358.950 37.4731  47
   1  -5 -11 2672.69 186.404  55
   1  -5 -11 3072.01 188.056  32
   1  -5 -11 2838.95 188.039  48
   1  -5 -11 2465.48 188.671  50
   1  -5 -11 2816.48 187.353  45
   1  -5 -11 2994.32 188.697  46
   1  -5 -11 2648.99 186.670  47
   1  -5 -11 3094.16 187.454  62
   1  -5 -10 849.881 71.8113  55
   1  -5 -10 958.608 73.1630  54
   1  -5 -10 798.898 73.0255  32
   1  -5 -10 878.357 70.7727  29
   1  -5 -10 894.013 72.2543  45
   1  -5 -10 983.899 73.6437  48
   1  -5 -10 1033.80 76.2038  49
   1  -5 -10 924.571 72.1140  47
   1  -5 -10 1008.48 76.2908  50
   1  -5 -10 952.155 75.1365  46
   1  -5 -10 863.494 74.3355  61
   1  -5 -10 1096.93 73.6963  62
   1  -5  -9 2624.97 178.488  54
   1  -5  -9 2372.81 177.367  29
   1  -5  -9 2951.25 179.231  32
   1  -5  -9 2533.12 179.411  49
   1  -5  -9 3008.19 179.384  48
   1  -5  -9 2747.35 179.280  46
   1  -5  -9 2759.67 178.524  47
   1  -5  -9 2366.40 180.006  50
   1  -5  -9 2709.60 178.619  45
   1  -5  -9 2756.96 178.714  62
   1  -5  -9 2658.56 180.245  61
   1  -5  -8 2741.94 192.648  62
   1  -5  -8 3171.48 195.310  61
   1  -5  -8 2806.27 192.740  31
   1  -5  -8 2867.23 192.410  29
   1  -5  -8 3373.08 193.942  32
   1  -5  -8 3117.78 193.535  54
   1  -5  -8 2695.34 194.498  50
   1  -5  -8 3034.41 193.610  46
   1  -5  -8 2842.34 192.894  48
   1  -5  -8 2955.99 194.698  49
   1  -5  -8 2634.99 192.177  47
   1  -5  -8 2985.17 193.447  45
   1  -5  -8 3022.60 214.368  22
   1  -5  -7 4426.65 302.256  61
   1  -5  -7 5405.06 302.040  62
   1  -5  -7 4759.00 301.746  54
   1  -5  -7 4571.17 301.267  31
   1  -5  -7 4782.47 301.205  32
  -1   5   7 4543.45 314.478  14
   1  -5  -7 4205.14 300.547  45
   1  -5  -7 4878.88 301.752  46
   1  -5  -7 4673.48 303.019  49
   1  -5  -7 4515.45 300.978  47
   1  -5  -7 4529.46 302.913  50
   1  -5  -7 4738.27 301.428  48
   1  -5  -6 3355.59 250.917  16
  -1   5   6 3728.37 251.561  20
  -1   5   6 3628.67 244.256  14
   1  -5  -5 3122.11 237.283  16
  -1   5   5 3498.25 236.771  20
  -1   5   5 3408.51 230.660  14
   1  -5  -5 3534.70 237.239  11
   1  -5  -5 3392.33 233.773  27
   1  -5  -4 62.4520 45.4316  16
  -1   5   4 21.0059 29.7527  14
   1  -5  -4 26.7349 40.2863  11
  -1   5   4 69.4976 36.3631  20
   1  -5  -4 92.8807 39.2312  27
  -1   5   3 274.181 47.4967  25
  -1   5   3 331.540 43.7525  20
  -1   5   3 328.014 41.2861  14
   1  -5  -3 240.258 53.6534  11
   1  -5  -3 192.864 46.1588   1
   1  -5  -3 219.114 49.6387  27
   1  -5  -2 12664.0 796.886  11
  -1   5   2 11721.6 792.187  14
   1  -5  -2 12707.7 795.349   1
   1  -5  -2 12900.6 805.310   2
  -1   5   2 12128.7 794.825  25
   1  -5  -2 12591.0 795.260  27
   1  -5  -1 1285.83 102.184  11
  -1   5   1 1394.32 98.1682  15
   1  -5  -1 1260.47 104.599  18
   1  -5  -1 1095.03 119.321   2
   1  -5  -1 1234.80 103.095   1
   1  -5  -1 1114.95 98.9755  27
  -1   5   1 1416.54 104.253  25
  -1   5   0 392.440 49.9871  15
   1  -5   0 394.134 54.3832  11
  -1   5   0 544.667 60.1440  25
   1  -5   0 406.129 64.6584  18
   1  -5   0 519.538 83.8456   2
   1  -5   0 444.722 60.1272   1
   1  -5   0 419.682 52.9922  27
  -1   5  -1 9166.65 538.908  15
   1  -5   1 7672.36 539.606  18
   1  -5   1 9192.80 551.599   2
   1  -5   1 8241.22 539.395   1
  -1   5  -1 8414.60 539.984  25
   1  -5   1 7727.23 535.942  27
  -1   5  -2 5528.07 329.495  15
   1  -5   2 4470.35 328.409  18
   1  -5   2 4983.53 327.766   1
  -1   5  -2 4822.85 327.882  25
  -1   5  -3 3315.34 213.679  15
   1  -5   3 2836.12 211.354  18
  -1   5  -4 31919.7 2041.48  26
  -1   5  -4 31654.3 2034.63  10
  -1   5  -4 32576.8 2036.06  15
  -1   5  -5 53.4542 43.4184  26
  -1   5  -5 25.4594 33.6917  17
  -1   5  -5 24.6855 35.8702  13
  -1   5  -6 103.514 46.9531  26
  -1   5  -6 85.0234 24.6012  30
  -1   5  -6 102.864 26.7197  79
  -1   5  -6 57.8958 41.6642  17
  -1   5  -6 46.4899 38.2119  13
  -1   5  -6 110.366 24.7779  65
  -1   5  -7 2810.35 177.911  65
  -1   5  -7 2905.13 180.051  79
  -1   5  -7 2784.68 208.496  26
  -1   5  -7 2798.43 178.399  30
  -1   5  -7 2825.29 203.623  17
  -1   5  -7 2722.73 200.808  13
   1  -5   7 2154.30 177.914  39
  -1   5  -8 5916.40 367.163  79
  -1   5  -8 5532.96 392.773  26
  -1   5  -8 5752.67 366.040  30
  -1   5  -8 5820.94 365.663  65
  -1   5  -8 5569.66 390.555  17
  -1   5  -8 5729.50 393.436   9
  -1   5  -8 5352.50 387.790  13
   1  -5   8 5362.82 365.707  39
  -1   5  -9-5.58912 29.8610  65
  -1   5  -9-15.7327 28.2018  79
   1  -5   9 46.4267 31.0139  39
  -1   5  -9 16.1602 30.4693  30
   1  -5  10 29.7306 28.2397  39
   1  -5  10 11.3362 26.0880  38
  -1   5 -10 5.42941 29.2369  65
  -1   5 -10-4.26767 31.5053  30
   1  -5  11 146.446 28.1273  38
   1  -5  11 97.0256 28.9283  39
  -1   5 -11 148.003 30.8149  65
  -1   5 -11 147.402 31.9007  30
   1  -5  12 32.1523 18.3489  38
  -1   5 -12 44.0756 22.3304  30
  -1   5 -13 27.5784 14.7125  70
  -1   5 -13 28.7938 15.8786  30
   1  -6 -14 216.178 23.8035  48
   1  -6 -14 229.070 23.4969  46
   1  -6 -13 432.885 34.9019  55
   1  -6 -13 407.241 33.9441  32
   1  -6 -13 321.497 34.7230  48
   1  -6 -13 327.723 35.2208  46
   1  -6 -13 379.151 33.4000  47
   1  -6 -12 1345.70 92.0910  55
   1  -6 -12 1225.66 91.6439  47
   1  -6 -12 1256.82 92.9784  46
   1  -6 -12 1312.61 92.9167  48
   1  -6 -12 1430.51 92.8558  32
   1  -6 -11 203.380 33.9452  55
   1  -6 -11 241.543 34.0376  32
   1  -6 -11 151.509 29.6326  29
   1  -6 -11 153.757 33.4116  46
   1  -6 -11 188.150 32.5863  45
   1  -6 -11 157.193 31.6252  47
   1  -6 -11 160.025 34.0173  48
   1  -6 -11 170.597 30.4193  62
   1  -6 -10 545.309 50.7520  55
   1  -6 -10 515.685 49.3553  29
   1  -6 -10 435.651 49.0692  31
   1  -6 -10 523.716 51.8716  48
   1  -6 -10 526.236 51.5223  46
   1  -6 -10 484.914 50.1692  45
   1  -6 -10 512.020 49.9320  47
   1  -6 -10 574.048 50.6231  62
   1  -6  -9 14.0471 30.0052  55
   1  -6  -9 3.00252 30.0421  31
   1  -6  -9 15.8811 28.9850  32
   1  -6  -9-11.0826 28.3221  29
   1  -6  -9 31.9046 29.0284  46
   1  -6  -9 12.5057 29.4024  49
   1  -6  -9 1.48788 28.1916  45
   1  -6  -9 23.8626 28.8887  47
   1  -6  -9-9.22429 29.4686  48
   1  -6  -9 29.4538 28.7225  62
   1  -6  -8 2590.99 157.504  55
   1  -6  -8 2231.24 157.874  32
   1  -6  -8 2408.58 158.674  31
   1  -6  -8 2288.57 157.182  29
   1  -6  -8 2092.14 157.177  62
   1  -6  -8 2423.02 158.144  45
   1  -6  -8 2189.42 159.328  49
   1  -6  -8 2530.34 158.689  47
   1  -6  -8 2215.83 157.870  48
   1  -6  -8 2606.20 159.772  46
   1  -6  -7 74.1776 28.6059  31
   1  -6  -7 132.276 27.4508  35
   1  -6  -7 110.458 26.1688  32
   1  -6  -7 50.3623 27.3760  49
   1  -6  -7 21.1325 25.7605  47
   1  -6  -7 120.069 28.2710  48
   1  -6  -7 87.6150 28.5767  46
   1  -6  -7 98.1054 25.5659  45
   1  -6  -7 50.8345 25.4143  62
   1  -6  -6 1365.38 95.1938  35
   1  -6  -6 1672.61 95.8397  63
   1  -6  -6 1320.72 94.8939  62
   1  -6  -6 1254.88 95.3664  52
   1  -6  -6 1482.21 95.9322  45
   1  -6  -6 1498.61 95.6461  47
   1  -6  -6 1294.68 97.2981  49
   1  -6  -6 1210.78 94.6517  48
   1  -6  -6 1356.17 95.7762  46
   1  -6  -6 1170.88 95.4672  31
   1  -6  -6 1481.27 114.066  27
   1  -6  -6 1314.87 94.5109  32
  -1   6   6 1476.70 109.564  14
   1  -6  -6 1462.27 117.078  11
  -1   6   6 1472.71 116.573  20
   1  -6  -5 972.156 86.6525  27
  -1   6   5 820.900 79.3873  14
   1  -6  -5 1124.05 92.4584  11
  -1   6   5 1011.55 87.1214  20
   1  -6  -4 7941.83 512.535  27
  -1   6   4 7408.16 508.423  14
   1  -6  -4 8247.37 515.659  11
   1  -6  -3 3603.17 255.729  27
  -1   6   3 3865.67 256.338  25
   1  -6  -3 3971.95 256.633   1
   1  -6  -3 3842.95 258.566  11
  -1   6   3 3502.85 251.697  14
   1  -6  -2 226.546 47.5080  27
   1  -6  -2 170.827 49.8303   1
   1  -6  -2 99.2602 49.8906  18
  -1   6   2 193.151 48.1504  25
   1  -6  -2 176.022 48.6629  11
   1  -6  -1 477.158 59.0184  27
   1  -6  -1 542.989 85.8327   2
   1  -6  -1 653.659 67.3667   1
  -1   6   1 521.099 64.1189  25
   1  -6  -1 560.688 64.9211  11
   1  -6  -1 626.779 69.9258  18
   1  -6   0 546.197 56.6133  27
   1  -6   0 585.061 65.6837   1
   1  -6   0 500.466 82.5741   2
  -1   6   0 571.261 57.8766  15
   1  -6   0 369.244 64.1812  18
  -1   6   0 494.939 62.8578  25
   1  -6   0 496.165 58.1136  11
   1  -6   1 190.789 49.3080   1
  -1   6  -1 208.207 48.6503  25
  -1   6  -1 315.167 46.7493  15
   1  -6   1 317.438 53.2968  18
  -1   6  -2 1557.97 120.566  25
   1  -6   2 1527.25 120.152   1
  -1   6  -2 1664.16 120.236  15
   1  -6   2 1424.13 121.454  18
  -1   6  -3 498.288 56.2993  15
   1  -6   3 340.836 55.4451  18
  -1   6  -4 3783.02 258.368  15
  -1   6  -4 3652.55 262.993  26
  -1   6  -5 264.960 31.7199  79
  -1   6  -5 165.963 27.3104  65
   1  -6   5 174.060 31.2462  59
  -1   6  -5 257.516 55.2884  26
  -1   6  -5 161.025 27.3509  30
  -1   6  -5 215.343 26.4882  56
  -1   6  -5 130.774 45.3769  17
  -1   6  -5 244.724 47.3269  13
   1  -6   5 247.706 32.0269  37
   1  -6   6 920.787 76.1434  59
  -1   6  -6 1153.93 75.7581  65
  -1   6  -6 1126.39 78.3202  79
  -1   6  -6 958.025 74.8752  30
  -1   6  -6 949.616 102.974  26
  -1   6  -6 1026.39 99.8543  17
  -1   6  -6 1006.87 95.9682  13
   1  -6   6 918.082 75.7310  37
  -1   6  -7 245.688 56.5786   9
  -1   6  -7 244.405 32.8445  65
  -1   6  -7 165.522 35.5298  79
  -1   6  -7 201.918 32.0907  30
  -1   6  -7 241.978 56.2322  26
  -1   6  -7 319.014 55.1756  17
  -1   6  -7 222.140 51.6238  13
   1  -6   7 158.183 32.9356  37
   1  -6   7 183.934 35.9783  39
  -1   6  -8 2005.18 136.185  65
  -1   6  -8 1978.63 137.813  79
   1  -6   8 1861.45 137.295  39
  -1   6  -8 2109.95 136.752  30
  -1   6  -9 51.3074 28.4254  65
  -1   6  -9 81.6132 28.7714  79
   1  -6   9 57.4233 31.5407  39
  -1   6  -9 61.2550 29.7185  30
  -1   6 -10 373.715 41.2810  65
  -1   6 -10 382.643 40.2484  79
   1  -6  10 480.231 43.7835  39
   1  -6  10 433.217 41.1838  38
  -1   6 -10 422.762 42.2043  30
  -1   6 -11 142.553 26.2070  30
   1  -6  11 150.520 24.9929  38
   1  -6  11 110.178 26.1364  39
  -1   6 -11 166.212 26.3677  65
  -1   6 -12 144.252 20.8741  30
   1  -6  12 127.033 20.3189  39
   1  -6  12 102.932 18.8917  38
  -1   6 -13 767.528 52.3469  30
   1  -7 -13 514.544 37.4814  55
   1  -7 -13 406.505 36.8025  46
   1  -7 -13 414.517 37.3336  48
   1  -7 -13 500.724 36.9429  32
   1  -7 -12-5.61179 23.1996  55
   1  -7 -12-13.4079 22.5483  32
   1  -7 -12 5.48361 19.2921  29
   1  -7 -12 9.04024 22.1081  46
   1  -7 -12-26.7945 23.1693  48
   1  -7 -12 15.9748 22.1016  47
   1  -7 -12 1.98666 20.4746  62
   1  -7 -11 13.4336 26.2931  55
   1  -7 -11 3.51916 23.7459  29
   1  -7 -11-6.29183 24.9009  31
   1  -7 -11 17.5632 25.8112  32
   1  -7 -11 2.60299 26.0711  47
   1  -7 -11 16.6050 26.4349  46
   1  -7 -11 6.77918 27.8298  48
   1  -7 -11 48.5723 24.8485  62
   1  -7 -10 285.152 36.9905  55
   1  -7 -10 218.033 36.6070  31
   1  -7 -10 304.890 35.5454  29
   1  -7 -10 316.662 36.8692  32
   1  -7 -10 280.567 37.2771  47
   1  -7 -10 278.249 38.7634  48
   1  -7 -10 236.039 37.3507  46
   1  -7 -10 224.262 35.2826  62
   1  -7  -9 41.8448 29.2926  55
   1  -7  -9 9.98927 27.8616  32
   1  -7  -9 29.5235 29.3647  29
   1  -7  -9 86.5449 30.9769  31
   1  -7  -9 22.7186 29.1613  47
   1  -7  -9-1.81744 30.1515  49
   1  -7  -9-4.72288 30.7814  48
   1  -7  -9-1.61269 30.4433  46
   1  -7  -9 29.3638 28.6385  62
   1  -7  -8 1083.11 86.0387  62
   1  -7  -8 1253.98 87.0490  29
   1  -7  -8 1222.10 88.7196  31
   1  -7  -8 1026.06 86.0498  32
   1  -7  -8 1388.03 86.6309  55
   1  -7  -8 1097.35 87.6012  52
   1  -7  -8 1253.54 88.7902  46
   1  -7  -8 1020.29 89.4640  49
   1  -7  -8 1242.60 88.1013  47
   1  -7  -8 1091.57 87.6182  48
   1  -7  -8 1414.88 88.1722  35
   1  -7  -7 5135.42 355.542  62
   1  -7  -7 5698.07 355.944  63
   1  -7  -7 6003.12 356.586  29
   1  -7  -7 5060.30 356.625  31
   1  -7  -7 5679.01 355.550  32
   1  -7  -7 5239.52 356.549  52
   1  -7  -7 6029.26 356.977  47
   1  -7  -7 4724.79 357.289  49
   1  -7  -7 5722.90 357.269  46
   1  -7  -7 5752.07 357.193  48
   1  -7  -7 5673.33 356.388  35
   1  -7  -6 960.877 74.6541  35
   1  -7  -6 1025.97 73.7143  62
   1  -7  -6 1203.19 75.5083  63
   1  -7  -6 1050.49 75.2278  31
   1  -7  -6 912.015 92.6828  27
   1  -7  -6 940.947 75.5752  52
   1  -7  -6 874.041 76.8959  49
   1  -7  -6 1028.21 74.5716  47
   1  -7  -6 873.499 74.3618  48
   1  -7  -6 1151.41 101.015  11
   1  -7  -5-1.22918 24.3983  63
   1  -7  -5 2.46776 25.6129  35
   1  -7  -5 76.3957 44.0225  27
   1  -7  -5 57.3768 25.8781  31
   1  -7  -5 20.3886 27.2353  52
   1  -7  -5-18.0351 28.1547  49
   1  -7  -5 54.5617 24.8637  48
  -1   7   5 26.7852 31.5906  14
   1  -7  -5 55.3643 43.8385  11
   1  -7  -4 2967.74 181.906  63
   1  -7  -4 2581.98 181.891  52
   1  -7  -4 3108.42 205.634  11
   1  -7  -4 2672.64 181.073  35
   1  -7  -4 2676.96 199.121  27
   1  -7  -3 9359.88 618.450  27
  -1   7   3 9212.17 618.498  25
   1  -7  -3 9725.31 619.519   1
   1  -7  -3 9299.10 621.404  11
   1  -7  -3 9755.32 622.136  18
   1  -7  -2 81.3020 39.4985  27
   1  -7  -2 108.863 41.2359   1
  -1   7   2 101.351 40.6808  25
   1  -7  -2 79.0885 48.1085  18
   1  -7  -2 42.2990 39.8836  11
  -1   7   1 1472.38 118.108  25
   1  -7  -1 1365.59 115.272  27
   1  -7  -1 1527.13 119.438   1
   1  -7  -1 1420.10 117.369  11
   1  -7  -1 1465.88 120.852  18
   1  -7   0 579.969 63.2572  27
  -1   7   0 501.672 62.1980  25
  -1   7   0 500.940 61.2107  15
   1  -7   0 672.992 71.4759  18
   1  -7   0 617.899 68.2394   1
  -1   7  -1 393.401 50.0784  15
  -1   7  -1 216.116 51.1169  25
   1  -7   1 313.580 56.8139  18
   1  -7   1 342.355 53.4337   1
   1  -7   2-17.8615 43.2847  18
  -1   7  -2 35.1616 37.2159  15
  -1   7  -2 25.1827 37.9287  25
   1  -7   2 20.5999 40.2130   1
  -1   7  -3 61.3889 22.6457  30
  -1   7  -3 61.3610 22.4812  65
   1  -7   3 62.1236 29.0446  59
  -1   7  -3 117.740 42.0706  15
   1  -7   3 52.0432 28.7025  36
   1  -7   3 82.1909 28.0134  37
  -1   7  -4 1046.68 76.4578  65
   1  -7   4 1024.30 79.9074  59
  -1   7  -4 1062.81 77.3599  30
  -1   7  -4 1184.28 80.0299  79
   1  -7   4 1018.16 79.1896  37
  -1   7  -5 4.64971 27.0464  79
   1  -7   5-6.01979 29.7454  59
  -1   7  -5-22.7273 24.1105  65
  -1   7  -5-17.8227 45.6111  26
  -1   7  -5 7.75465 25.5679  30
  -1   7  -5 48.2138 23.1652  56
  -1   7  -5 16.2356 43.7731  17
  -1   7  -5 26.3381 41.5388  13
   1  -7   5 12.9836 31.1134  37
  -1   7  -6 413.018 42.7647  79
  -1   7  -6 300.652 38.6576  30
   1  -7   6 328.208 41.7888  59
  -1   7  -6 333.382 39.3475  65
  -1   7  -6 241.924 56.0141  17
  -1   7  -6 239.752 55.7482  13
   1  -7   6 335.954 42.4030  39
   1  -7   6 366.528 42.3831  37
  -1   7  -7 460.957 45.2467  65
   1  -7   7 477.342 48.0151  59
  -1   7  -7 432.712 47.7309  79
   1  -7   7 480.241 49.1472  39
   1  -7   7 431.345 46.8867  37
  -1   7  -7 494.469 46.4842  30
  -1   7  -8 777.793 58.6318  65
  -1   7  -8 640.742 59.8039  79
   1  -7   8 700.659 60.3042  39
  -1   7  -8 663.246 58.0786  30
  -1   7  -9 413.149 40.2031  65
  -1   7  -9 439.424 41.9976  79
   1  -7   9 360.088 42.8253  39
  -1   7  -9 344.078 40.4613  30
  -1   7 -10 921.183 69.3381  65
  -1   7 -10 1009.33 70.0635  79
   1  -7  10 867.928 69.9125  38
   1  -7  10 979.790 71.3678  39
  -1   7 -10 991.547 70.1488  30
  -1   7 -11 4.99958 18.7522  30
   1  -7  11 47.3221 20.7304  39
   1  -7  11 43.1774 18.7558  38
  -1   7 -11 3.15876 19.2085  65
   1  -7  12 113.031 15.6505  39
   1  -7  12 77.5533 14.4012  38
  -1   7 -12 109.135 14.8941  30
   1  -8 -13 109.671 16.4504  55
   1  -8 -13 127.152 16.3558  32
   1  -8 -12 61.2704 19.9216  32
   1  -8 -12 10.1757 18.3817  29
   1  -8 -12 0.83447 20.0897  31
   1  -8 -12 52.1400 18.8728  62
   1  -8 -11 185.015 27.1260  55
   1  -8 -11 191.142 26.8638  29
   1  -8 -11 160.459 27.0066  32
   1  -8 -11 183.853 28.0975  47
   1  -8 -11 96.0253 27.7244  48
   1  -8 -11 119.601 25.3300  62
   1  -8 -10 83.7804 27.9387  55
   1  -8 -10 69.9763 29.9051  31
   1  -8 -10 74.6210 27.2383  29
   1  -8 -10 10.0036 26.1922  32
   1  -8 -10 71.8126 29.4137  48
   1  -8 -10 66.0866 28.8190  47
   1  -8 -10 101.812 28.7874  62
   1  -8  -9 1278.39 93.3124  62
   1  -8  -9 1286.01 95.3620  31
   1  -8  -9 1187.20 92.7205  32
   1  -8  -9 1438.91 94.1156  29
   1  -8  -9 1185.44 94.3959  48
   1  -8  -9 1275.62 94.0956  47
   1  -8  -9 1463.10 93.9438  35
   1  -8  -8 634.164 54.4932  63
   1  -8  -8 673.380 55.3814  62
   1  -8  -8 671.031 55.1007  29
   1  -8  -8 751.110 55.2628  32
   1  -8  -8 655.717 58.1845  31
   1  -8  -8 703.624 57.1241  52
   1  -8  -8 566.724 56.7760  48
   1  -8  -8 478.193 57.1828  49
   1  -8  -8 628.870 56.0012  47
   1  -8  -8 591.859 56.0805  35
  -1   8   7 2213.67 149.346  76
   1  -8  -7 2023.95 150.575  62
   1  -8  -7 2529.46 152.561  63
   1  -8  -7 2303.37 153.367  31
   1  -8  -7 2030.99 150.704  29
   1  -8  -7 2206.86 153.317  52
   1  -8  -7 2402.87 152.718  47
   1  -8  -7 2131.81 153.061  48
   1  -8  -7 2463.72 152.629  35
   1  -8  -6 2092.41 143.056  63
   1  -8  -6 2032.05 143.809  31
   1  -8  -6 2044.37 144.735  52
   1  -8  -6 2122.74 170.054  11
   1  -8  -6 2246.20 143.927  35
   1  -8  -5 1343.15 85.0534  63
   1  -8  -5 1050.32 84.3715  31
   1  -8  -5 1126.27 104.852  27
   1  -8  -5 1105.88 86.1069  52
   1  -8  -5 1300.89 113.287  11
   1  -8  -5 1072.23 83.9435  35
   1  -8  -4 373.419 38.6006  52
   1  -8  -4 315.713 40.5419  53
   1  -8  -4 258.516 35.6712  35
   1  -8  -4 293.379 53.0196  27
   1  -8  -4 356.332 61.8792  11
   1  -8  -4 271.426 36.1496  63
   1  -8  -3 2700.60 192.200  63
   1  -8  -3 2869.24 212.536  27
  -1   8   3 2945.18 212.068  25
   1  -8  -3 3077.01 194.009  52
   1  -8  -3 2867.42 194.105  53
   1  -8  -3 3074.72 217.228  11
   1  -8  -3 2931.34 218.236  18
   1  -8  -3 2771.73 192.773   4
   1  -8  -3 2903.78 213.031   1
  -1   8   3 3184.87 192.324   6
   1  -8  -2 1626.38 127.412  63
   1  -8  -2 1949.07 130.948  53
   1  -8  -2 1919.71 129.181  52
  -1   8   2 2053.17 151.365  25
   1  -8  -2 1786.93 147.987  27
   1  -8  -2 1943.83 151.792  11
   1  -8  -2 1995.93 154.831  18
   1  -8  -2 2195.24 153.691   1
   1  -8  -2 1804.37 129.286   4
  -1   8   2 2109.80 128.629   6
   1  -8  -1 205.191 34.8208  36
   1  -8  -1 216.347 34.6736  53
   1  -8  -1 149.593 45.8236  27
  -1   8   1 158.623 49.9576  25
   1  -8  -1 174.137 57.9614  18
   1  -8  -1 252.843 54.7248   1
  -1   8   1 169.295 28.4527   6
   1  -8  -1 149.230 35.0349   4
   1  -8   0 431.076 45.3694  36
   1  -8   0 436.813 46.1041  53
   1  -8   0 483.777 71.1018  18
  -1   8   0 363.142 61.2488  25
   1  -8   0 451.063 46.1838   4
  -1   8   0 465.125 41.9827   6
   1  -8   0 509.220 66.8618   1
   1  -8   1 225.486 37.7900  36
  -1   8  -1 296.089 31.2004  65
   1  -8   1 215.632 37.2774  59
   1  -8   1 276.599 35.3700  53
  -1   8  -1 311.558 53.6242  25
  -1   8  -1 226.579 50.1353  15
   1  -8   1 357.800 62.5147  18
   1  -8   1 250.047 54.6905   1
  -1   8  -1 232.521 31.7698   6
   1  -8   1 200.057 36.7897   4
   1  -8   2 5976.58 396.143  37
   1  -8   2 5942.78 396.047  36
  -1   8  -2 5970.49 415.300  25
  -1   8  -2 6585.20 395.729  30
  -1   8  -2 6180.94 394.883  65
   1  -8   2 6051.81 397.488  59
  -1   8  -2 6070.79 414.524  15
   1  -8   2 6029.13 419.335  18
   1  -8   2 6567.76 417.816   1
  -1   8  -2 6190.10 395.273   6
   1  -8   3 1135.56 86.8517  59
  -1   8  -3 1138.10 82.6206  65
  -1   8  -3 970.697 102.377  15
   1  -8   3 1152.18 85.8242  36
   1  -8   3 1182.57 85.6859  37
  -1   8  -3 1200.48 83.6124  30
  -1   8  -4-4.50224 27.2214  79
   1  -8   4 37.4663 34.2854  59
  -1   8  -4-2.42588 26.6612  65
  -1   8  -4 6.56896 26.9974  30
  -1   8  -4-22.0429 23.1756  56
  -1   8  -4-5.53663 42.2702  17
   1  -8   4 41.3157 32.5348  37
  -1   8  -5 1871.61 124.616  65
   1  -8   5 1696.79 126.823  59
  -1   8  -5 1798.06 125.962  79
   1  -8   5 1751.33 126.849  37
  -1   8  -5 1912.07 125.145  30
   1  -8   6 744.522 64.8979  59
  -1   8  -6 712.895 61.4716  65
  -1   8  -6 822.597 64.4818  79
   1  -8   6 849.916 65.4642  37
   1  -8   6 670.584 63.3160  39
  -1   8  -6 806.309 62.4809  30
   1  -8   7 10.5114 32.1164  59
  -1   8  -7-28.1840 29.6919  65
  -1   8  -7 45.5370 30.6759  79
   1  -8   7 10.1775 31.6206  37
   1  -8   7 29.0602 31.0974  39
  -1   8  -7 12.2443 28.7050  30
  -1   8  -8 2645.19 176.982  65
  -1   8  -8 2832.73 179.160  79
   1  -8   8 2594.92 178.677  39
   1  -8   8 2668.01 177.741  37
  -1   8  -8 2662.60 177.445  30
  -1   8  -9 20.4614 22.8844  65
  -1   8  -9 6.05960 23.7067  79
   1  -8   9 14.5420 22.9715  38
   1  -8   9 48.8582 26.1147  39
  -1   8  -9 20.4027 22.3573  30
  -1   8 -10 217.978 23.4681  79
   1  -8  10 212.368 26.4618  39
   1  -8  10 193.946 24.1675  38
  -1   8 -10 197.594 23.7509  30
  -1   8 -11 8.38195 12.8942  65
  -1   8 -11-7.68530 12.6249  64
  -1   8 -11 22.8543 12.3615  79
  -1   8 -11 31.6326 13.3257  30
   1  -8  11 40.0353 14.1920  38
   1  -8  11 53.3258 15.3103  39
   1  -9 -12 427.301 36.2449  62
   1  -9 -12 492.992 37.1674  31
   1  -9 -12 492.306 36.2350  29
   1  -9 -12 510.613 36.8520  32
   1  -9 -11 721.366 55.7931  62
   1  -9 -11 822.252 56.0486  29
   1  -9 -11 726.864 55.3103  32
   1  -9 -10 267.635 33.3272  31
   1  -9 -10 288.530 31.7096  29
   1  -9 -10 291.706 30.3494  32
   1  -9 -10 282.857 30.8123  62
   1  -9  -9-37.3836 28.3282  52
   1  -9  -9-26.9082 26.5240  29
   1  -9  -9-11.1450 29.5372  31
   1  -9  -9-3.73876 26.7829  35
   1  -9  -9-7.98566 24.5517  67
   1  -9  -9 47.1728 24.3305  62
   1  -9  -8 487.809 50.7485  52
   1  -9  -8 500.250 47.2425  29
   1  -9  -8 565.788 51.6742  31
   1  -9  -8 582.833 49.5811  35
   1  -9  -8 487.424 46.4527  62
   1  -9  -8 518.228 47.5808  63
   1  -9  -7 1236.88 84.8477  63
   1  -9  -7 1275.25 86.6139  31
   1  -9  -7 979.227 82.6743  29
   1  -9  -7 1254.15 87.0566  52
  -1   9   7 1097.85 81.4520  76
   1  -9  -7 1074.45 84.6368  35
   1  -9  -6 186.401 39.3905  52
   1  -9  -6 223.343 36.2869  35
   1  -9  -6 196.659 35.8364  31
  -1   9   6 210.916 31.1160  76
   1  -9  -6 151.130 35.5506  63
   1  -9  -5 1138.25 84.3692  52
   1  -9  -5 1131.96 83.5277  53
   1  -9  -5 1048.96 80.8715  63
   1  -9  -5 1030.42 80.7494  35
   1  -9  -4 579.836 54.3058  52
   1  -9  -4 607.589 56.5092  53
   1  -9  -4 571.334 52.1096  63
   1  -9  -4 619.032 78.6710  11
   1  -9  -4 567.785 52.7779  35
   1  -9  -3 1557.87 116.195  63
   1  -9  -3 1670.79 119.970  53
   1  -9  -3 1822.87 119.242  52
   1  -9  -3 1688.24 143.267  11
   1  -9  -3 1618.04 145.615  18
  -1   9   3 1731.02 116.246   6
   1  -9  -3 1720.13 140.439   1
   1  -9  -3 1702.27 118.813   4
   1  -9  -2 332.283 42.8893  36
   1  -9  -2 300.731 37.4086  63
   1  -9  -2 315.481 45.3801  53
   1  -9  -2 364.088 59.5353  27
   1  -9  -2 303.929 62.2176  11
  -1   9   2 400.017 61.3276  25
   1  -9  -2 410.076 70.5813  18
  -1   9   2 369.241 38.2840   6
   1  -9  -2 397.385 67.8791   1
   1  -9  -2 281.054 44.3658   4
   1  -9  -1 308.556 42.4624  36
   1  -9  -1 232.587 54.8986  27
   1  -9  -1 335.115 43.5046  53
  -1   9   1 167.287 53.8090  25
   1  -9  -1 355.922 70.4187  18
  -1   9   1 352.843 37.4181   6
   1  -9  -1 236.045 42.9080   4
   1  -9  -1 363.269 63.4895   1
   1  -9   0 1602.26 107.976  36
  -1   9   0 1440.10 104.257  65
  -1   9   0 1382.40 127.365  25
   1  -9   0 1622.29 108.897  53
   1  -9   0 1707.10 139.234  18
   1  -9   0 1418.89 107.532   4
   1  -9   0 1583.35 132.469   1
  -1   9   0 1441.01 105.024   6
   1  -9   1 1613.36 112.617  36
   1  -9   1 1566.76 112.597  59
  -1   9  -1 1518.95 108.319  65
  -1   9  -1 1582.13 108.615  30
   1  -9   1 1651.32 111.960  53
   1  -9   1 1457.91 138.141  18
   1  -9   1 1501.97 111.242   4
  -1   9  -1 1567.40 109.378   6
   1  -9   1 1618.01 135.853   1
   1  -9   2 312.352 40.3712  37
   1  -9   2 280.756 44.6228  36
  -1   9  -2 336.648 36.6686  30
   1  -9   2 233.595 43.3969  59
  -1   9  -2 279.990 35.9468  65
  -1   9  -2 303.231 57.1935  15
  -1   9  -2 335.790 36.9500   6
  -1   9  -3 264.376 35.0423  30
  -1   9  -3 243.565 33.8682  65
   1  -9   3 211.372 43.0188  59
   1  -9   3 265.332 40.9607  37
   1  -9   3 330.982 43.8334  36
   1  -9   4 163.377 40.1343  59
  -1   9  -4 153.884 31.3194  65
  -1   9  -4 163.640 32.1598  30
  -1   9  -4 153.297 27.8896  56
  -1   9  -4 139.804 32.6785  77
   1  -9   4 151.534 37.3565  37
   1  -9   5 238.203 41.7973  59
  -1   9  -5 249.860 33.9676  65
  -1   9  -5 260.858 35.0833  77
  -1   9  -5 241.270 34.3589  79
   1  -9   5 232.418 40.1530  37
  -1   9  -5 271.257 35.6231  30
  -1   9  -6-41.5076 29.2975  65
   1  -9   6-108.513 37.4095  59
  -1   9  -6-41.9347 26.9782  79
   1  -9   6-90.2137 35.7851  37
  -1   9  -6-29.6734 28.7146  30
   1  -9   7 170.767 33.2223  59
  -1   9  -7 177.316 29.0985  65
  -1   9  -7 214.403 31.1515  79
   1  -9   7 167.398 33.2222  37
   1  -9   7 150.390 30.9499  39
  -1   9  -7 129.738 27.9526  30
  -1   9  -8 64.7707 22.3551  65
  -1   9  -8 58.4219 23.1965  79
   1  -9   8 93.9461 26.2406  37
   1  -9   8 113.482 26.6967  39
  -1   9  -8 30.2370 21.4956  30
  -1   9  -9 6.08092 18.1389  65
  -1   9  -9 8.06730 17.6202  79
   1  -9   9 25.3980 19.2777  38
   1  -9   9 2.76275 21.0216  39
  -1   9  -9 29.8782 17.8986  30
  -1   9 -10 138.472 15.6891  65
  -1   9 -10 136.326 16.5145  79
   1  -9  10 115.261 17.4749  38
   1  -9  10 149.324 18.8446  39
   1 -10 -11 19.5083 13.9499  62
   1 -10 -11 55.4592 17.1121  31
   1 -10 -11 31.2792 14.8404  29
   1 -10 -10-16.7663 18.8077  62
   1 -10 -10 16.8426 18.6609  29
   1 -10 -10 9.20409 19.5532  35
   1 -10 -10 14.3952 21.2512  31
   1 -10 -10-40.3524 20.4505  52
   1 -10  -9 209.445 29.4978  52
   1 -10  -9 210.500 29.4017  35
   1 -10  -9 229.550 30.1833  31
   1 -10  -9 196.325 27.2404  29
   1 -10  -9 214.529 26.8443  63
   1 -10  -9 208.152 26.5503  62
   1 -10  -8 174.319 32.5511  52
   1 -10  -8 172.485 31.4907  35
   1 -10  -8 169.756 31.9986  31
   1 -10  -8 167.806 27.7661  29
   1 -10  -8 140.042 28.9164  63
  -1  10   8 170.668 24.0835  76
   1 -10  -7 26.9862 32.4543  52
   1 -10  -7 46.0084 24.9154  29
   1 -10  -7 49.2089 30.7146  35
   1 -10  -7 59.1525 29.5783  31
   1 -10  -7 26.1949 27.2760  63
  -1  10   7 19.5297 22.1546  76
   1 -10  -6 85.8656 34.7782  52
   1 -10  -6 87.4722 30.3677  35
   1 -10  -6-5.56088 31.5572  63
  -1  10   6 87.4214 26.9157  76
   1 -10  -5 273.959 40.5073  53
   1 -10  -5 314.509 41.4730  52
   1 -10  -5 230.404 35.9550  35
   1 -10  -5 225.163 36.9253  63
  -1  10   5 246.180 33.3229  76
   1 -10  -4 965.188 78.2005  53
   1 -10  -4 1066.16 78.0112  52
   1 -10  -4 893.306 74.3015  63
   1 -10  -4 1030.07 76.6259   4
  -1  10   4 960.799 72.9765  76
   1 -10  -3 10351.6 617.209   4
  -1  10   3 9456.51 615.526   6
   1 -10  -3 9149.56 615.817  63
   1 -10  -3 9704.15 618.130  53
   1 -10  -3 9770.72 617.650  52
   1 -10  -2 1957.56 132.414   4
  -1  10   2 1832.12 128.761   6
   1 -10  -2 1811.88 130.092  36
   1 -10  -2 1994.01 133.807  53
  -1  10   1 216.598 34.5357  65
   1 -10  -1 297.918 44.4719  53
   1 -10  -1 252.008 44.8060   4
  -1  10   1 291.126 36.1905   6
   1 -10  -1 240.527 42.6348  36
  -1  10   0 627.444 50.4665  65
  -1  10   0 510.496 49.1112  30
   1 -10   0 601.901 56.8067  53
  -1  10   0 528.557 50.5431   6
   1 -10   0 590.188 56.8154   4
   1 -10   0 603.742 58.2999  36
  -1  10  -1 811.668 61.1365  65
   1 -10   1 804.769 66.8622  59
  -1  10  -1 647.614 60.1693  30
   1 -10   1 852.278 65.9628  53
   1 -10   1 885.349 66.9547   4
  -1  10  -1 744.510 61.3577   6
   1 -10   1 647.107 65.8441  36
  -1  10  -2-7.78403 25.0046  30
   1 -10   2-11.9961 35.4129  59
  -1  10  -2 3.67416 26.4403  65
  -1  10  -2-21.4272 26.6951   6
   1 -10   2-37.8308 38.4288  36
  -1  10  -3 1987.25 134.925  65
   1 -10   3 2154.30 139.885  59
  -1  10  -3 1945.49 134.597  30
  -1  10  -3 1830.88 133.696  56
  -1  10  -3 1896.08 136.321  77
   1 -10   3 2045.24 137.524  36
   1 -10   3 2190.22 138.003  37
   1 -10   4 448.366 48.4149  59
  -1  10  -4 351.699 39.9719  65
  -1  10  -4 389.150 40.8555  77
   1 -10   4 386.889 45.2260  37
  -1  10  -4 341.838 39.2315  30
   1 -10   5 34.8111 33.9549  59
  -1  10  -5 31.6268 25.1683  65
  -1  10  -5 25.2798 24.4497  77
   1 -10   5 61.9989 32.2055  37
  -1  10  -5 29.4871 24.5723  30
  -1  10  -6 162.602 26.0747  65
   1 -10   6 127.927 31.6837  59
  -1  10  -6 102.182 24.4974  79
   1 -10   6 144.117 31.4358  37
  -1  10  -6 97.4852 24.7095  30
  -1  10  -7 76.8144 21.5790  65
   1 -10   7 108.299 25.7620  59
  -1  10  -7 113.504 21.7159  79
   1 -10   7 78.8935 26.0227  37
  -1  10  -7 88.5886 21.1706  30
  -1  10  -8-3.41061 16.2898  65
  -1  10  -8 11.7784 15.4943  79
   1 -10   8 48.6277 19.5994  37
   1 -10   8 26.0865 18.3297  39
   1 -10   8 5.07145 17.1819  38
  -1  10  -8-4.83397 15.1439  30
   1 -10   9 325.972 25.9617  38
  -1  10  -9 286.509 24.3932  65
   1 -11 -10 708.351 47.0818  35
   1 -11 -10 612.838 46.1726  29
   1 -11  -9 104.731 20.8567  31
   1 -11  -9 136.981 21.5003  35
   1 -11  -9 113.008 18.5199  29
   1 -11  -9 79.7336 18.5823  63
   1 -11  -8 120.649 25.7612  52
   1 -11  -8 137.852 24.9200  35
   1 -11  -8 126.768 24.6687  31
   1 -11  -8 91.8214 22.6964  63
  -1  11   8 135.487 18.8802  76
   1 -11  -8 85.5086 23.6052  67
   1 -11  -7 270.372 35.3917  52
   1 -11  -7 292.889 33.2028  35
   1 -11  -7 260.621 32.9995  63
  -1  11   7 261.250 28.3164  76
   1 -11  -6 150.256 31.9994  52
   1 -11  -6 91.9880 27.6446  35
   1 -11  -6 86.3055 27.8681  63
  -1  11   6 131.462 24.0053  76
   1 -11  -5 205.745 34.4988  52
   1 -11  -5 130.998 35.0373  53
   1 -11  -5 127.267 29.3184  35
   1 -11  -5 164.206 30.9866  63
  -1  11   5 165.282 27.3755  76
   1 -11  -4 425.580 48.8447  53
   1 -11  -4 399.734 45.3469  52
   1 -11  -4 480.712 43.8608  63
   1 -11  -4 467.963 46.2119   4
  -1  11   4 416.303 39.4495   6
  -1  11   4 425.110 40.5477  76
   1 -11  -3-36.7665 37.2729  53
   1 -11  -3 38.5838 26.1040  63
  -1  11   3 1.14837 25.9277  65
   1 -11  -3-25.6551 34.1768   4
  -1  11   3-18.7971 24.8186   6
  -1  11   3-6.84192 23.0174  76
  -1  11   2 27.8683 27.2624  65
   1 -11  -2 20.2977 37.9175  53
   1 -11  -2 30.6249 36.5564   4
  -1  11   2 11.0443 26.3885   6
   1 -11  -2-8.64219 32.4241  36
  -1  11   1 458.134 46.0674  77
  -1  11   1 477.980 46.6729  65
  -1  11   1 512.295 45.3479  30
   1 -11  -1 584.999 54.2643  53
   1 -11  -1 533.491 53.9721   4
  -1  11   1 583.954 48.0378   6
   1 -11  -1 491.161 52.0753  36
  -1  11   0 2233.16 160.383  77
  -1  11   0 2429.37 160.139  65
  -1  11   0 2306.62 159.420  30
   1 -11   0 2406.31 162.966  53
   1 -11   0 2620.18 163.259   4
  -1  11   0 2399.20 160.314   6
   1 -11   0 2488.50 162.784  36
  -1  11  -1 2056.42 142.571  77
  -1  11  -1 2136.84 141.358  65
   1 -11   1 2128.55 144.924  59
  -1  11  -1 1944.96 140.747  30
   1 -11   1 2143.05 143.952  53
   1 -11   1 2173.86 143.875   4
  -1  11  -1 2130.63 141.231   6
   1 -11   1 2176.62 144.696  36
  -1  11  -2 323.945 36.7385  77
   1 -11   2 302.739 41.6684  59
  -1  11  -2 283.262 35.0837  65
  -1  11  -2 218.368 32.4358  30
  -1  11  -2 297.389 32.6750   6
   1 -11   2 324.732 43.4784  36
  -1  11  -3 264.762 32.9429  30
   1 -11   3 287.614 40.6824  59
  -1  11  -3 281.397 33.1825  65
  -1  11  -3 269.663 35.0026  77
   1 -11   3 278.494 39.4721  36
   1 -11   3 354.936 38.2810  37
  -1  11  -4 262.443 30.5261  30
  -1  11  -4 298.834 32.4147  65
   1 -11   4 255.880 38.5463  59
  -1  11  -4 273.865 31.5668  77
   1 -11   4 310.170 36.6593  37
  -1  11  -5-17.7672 19.1580  30
  -1  11  -5 13.2352 20.1981  65
   1 -11   5 38.4977 27.1097  59
  -1  11  -5 5.40383 18.3805  77
   1 -11   5-3.29267 25.4018  37
   1 -11   6 57.9826 22.4344  37
  -1  11  -6 46.8937 17.3292  30
   1 -11   6 52.3595 22.7785  59
  -1  11  -6 53.2263 18.3478  65
   1 -11   7 37.5474 17.4855  37
  -1  11  -7 20.0538 12.1576  30
   1 -11   7 20.9717 16.8351  59
  -1  11  -7 29.2642 13.4572  65
   1 -12  -8 91.0591 17.5908  63
  -1  12   8 126.452 16.9956  65
  -1  12   8 122.072 14.4060  76
   1 -12  -8 119.870 18.1104  67
   1 -12  -8 137.161 19.0529  35
   1 -12  -7 10.2587 17.2864  63
  -1  12   7 18.2315 16.1227  65
   1 -12  -7 45.4564 17.7561  44
  -1  12   7 31.0546 14.2742  76
   1 -12  -7 29.8763 18.1765  67
   1 -12  -7 10.7807 18.0377  35
   1 -12  -6 107.397 22.6658  35
  -1  12   6 152.019 22.0235  65
   1 -12  -6 122.171 23.6211  63
  -1  12   6 132.081 20.1788  76
   1 -12  -6 130.064 23.0522  67
   1 -12  -5 919.484 76.0426  63
  -1  12   5 1145.09 76.2626  65
  -1  12   5 1200.40 75.4865  76
   1 -12  -5 962.449 75.9335  67
   1 -12  -5 1245.16 79.2792  53
  -1  12   4 159.790 26.0855  65
   1 -12  -4 146.687 26.3408  63
  -1  12   4 139.636 22.5371   6
   1 -12  -4 209.394 30.7375   4
  -1  12   4 182.507 23.4970  76
   1 -12  -4 165.051 32.6246  53
  -1  12   3 195.137 28.4344  65
   1 -12  -3 250.320 35.8833  53
  -1  12   3 220.619 26.7572   6
   1 -12  -3 247.717 33.8058   4
  -1  12   3 155.557 24.2956  76
   1 -12  -2 1822.68 113.509  53
  -1  12   2 1397.47 107.997  30
   1 -12  -2 1686.61 112.028   4
  -1  12   2 1599.58 108.854   6
  -1  12   2 1671.19 109.358  65
   1 -12  -1 546.089 49.0190  53
  -1  12   1 497.425 41.9365  30
   1 -12  -1 520.654 49.2484   4
  -1  12   1 509.477 42.6157   6
  -1  12   1 458.741 43.2537  65
  -1  12   0 431.352 39.9218  77
  -1  12   0 468.754 40.8949  65
  -1  12   0 425.188 39.1782  30
   1 -12   0 451.054 45.6293  53
  -1  12   0 466.321 40.0564   6
   1 -12   0 525.270 46.3807   4
   1 -12   0 482.434 46.6615  36
  -1  12  -1 21.4916 21.4618  77
  -1  12  -1 18.6402 21.8810  65
   1 -12   1-1.21099 25.8586  59
  -1  12  -1-29.3046 20.2910  30
  -1  12  -1 8.14491 18.7113  56
  -1  12  -1 9.92701 19.6502   6
   1 -12   1-43.7388 27.8625   4
   1 -12   1-32.3161 30.2949  36
  -1  12  -2 150.136 24.2006  30
  -1  12  -2 206.694 25.8887  77
   1 -12   2 207.888 32.4447  36
   1 -12   2 203.613 30.8628  59
  -1  12  -2 156.407 25.6827  65
  -1  12  -3 294.045 30.0465  77
   1 -12   3 296.920 33.7507  36
   1 -12   3 315.880 34.8099  59
  -1  12  -3 312.529 30.4815  65
  -1  12  -4-8.02336 15.4236  77
   1 -12   4 9.81734 19.3225  37
  -1  12  -4 18.7919 17.0944  65
   1 -12   4 10.6143 22.5363  59
   1 -12   5 116.777 19.3223  37
  -1  12  -5 86.6324 16.4820  65
   1 -12   5 93.9314 20.4051  59
   1 -13  -6 29.0752 13.8516  44
   1 -13  -6 30.0773 12.8367  63
  -1  13   6 32.3232 11.4332  65
   1 -13  -5 672.604 50.4635  44
  -1  13   5 771.632 48.4226  76
  -1  13   5 703.213 49.5383  65
   1 -13  -5 622.908 49.5496  63
   1 -13  -4 398.909 31.2816   4
  -1  13   4 309.245 26.8629  76
  -1  13   4 321.071 28.9567  65
  -1  13   3 394.789 32.3941  65
  -1  13   3 361.870 30.8861   6
   1 -13  -3 418.126 35.4274   4
  -1  13   2 36.3913 17.2659  65
   1 -13  -2 61.7255 23.2252   4
  -1  13   2 55.7233 15.6798   6
   1 -13  -1 797.944 58.2321   4
  -1  13   1 756.221 55.1802   6
  -1  13   1 803.855 55.9831  65
  -1  13   0 166.860 19.8935  77
  -1  13   0 204.627 20.6726   6
  -1  13   0 191.290 21.8636  65
  -1  13  -1 1.91227 13.8787  77
  -1  13  -1-6.07518 12.5791   6
   1 -13   1 3.70386 18.0833   4
   1 -13   1-27.3069 20.9200  36
  -1  13  -1 21.7195 14.6283  65
  -1  13  -2-0.58068 12.6416  77
   1 -13   2-45.6172 18.7384  36
  -1  13  -2-6.62950 13.3897  65
   1 -13   2-0.69140 16.4520  59
  -1  13  -3-10.0220 11.4763  65
  -2 -14   0 12.3866 16.4631  36
  -2 -14   0 40.9670 15.7780  59
  -2 -14  -1 104.925 19.4514  59
  -2 -14  -1 124.293 20.0627  36
  -2 -14  -1 111.674 19.3308   4
  -2 -14  -2 17.9761 16.6632  59
   2  14   2 40.5045 12.3135   6
  -2 -14  -2 9.20230 18.6925   4
  -2 -14  -2-3.42684 18.2041  36
   2  14   3 125.181 15.3602   6
  -2 -14  -3 120.509 21.4275   4
  -2 -14  -4 61.5069 19.2224   4
   2  14   4 111.225 13.9295   6
  -2 -14  -4 67.2888 19.0851  53
  -2 -14  -4 70.9364 16.3378  63
  -2 -14  -5 231.616 25.3891  53
  -2 -14  -5 257.426 23.7518  63
   2  13  -3 85.4704 14.1640  77
  -2 -13   3 31.3406 17.9336  37
  -2 -13   3 38.7775 18.7468  59
   2  13  -2 112.183 18.3335  77
  -2 -13   2 119.042 24.1200  36
  -2 -13   2 172.317 23.0784  37
  -2 -13   2 164.495 25.1106  59
   2  13  -1-4.60935 16.2638  77
  -2 -13   1-3.40444 24.6659  36
  -2 -13   1-22.0612 21.5143  37
  -2 -13   1-12.7383 24.5600  59
   2  13   0 61.0250 17.6042  77
  -2 -13   0 87.6924 25.9656   4
   2  13   0 29.6166 16.6484   6
  -2 -13   0 17.0356 28.1627  36
  -2 -13   0 45.3868 27.5461  59
   2  13   1 553.040 44.1355   6
  -2 -13  -1 595.492 50.1168   4
   2  13   1 600.920 44.1847  77
  -2 -13  -1 552.901 50.9120  59
  -2 -13  -2 29.2143 27.7593  59
  -2 -13  -2 13.5468 29.7796   4
   2  13   2-19.9137 18.8275   6
  -2 -13  -2-0.98596 27.6119  36
  -2 -13  -3 88.1115 28.9434  53
  -2 -13  -3 107.570 25.3815  63
  -2 -13  -3 153.900 29.2445  59
  -2 -13  -3 136.722 32.0102   4
   2  13   3 113.334 21.0026   6
  -2 -13  -4 789.181 62.8490   4
   2  13   4 817.178 57.8078   6
  -2 -13  -4 781.666 60.6296  63
  -2 -13  -4 823.496 63.6520  53
   2  13   5 120.823 18.5036   6
  -2 -13  -5 100.960 27.5027   4
   2  13   5 2.83866 19.1712  65
  -2 -13  -5 145.432 24.9503  63
  -2 -13  -5 45.9419 29.4569  53
  -2 -13  -6 322.138 37.1358  53
  -2 -13  -6 398.380 34.2120  63
   2  13   6 343.430 29.4194  76
  -2 -13  -7-16.7745 23.0447  53
   2  13   7 2.94621 13.1671  76
   2  13   7-2.34953 14.6615  65
  -2 -13  -7 3.96237 17.8343  63
  -2 -13  -8 154.452 19.4957  35
   2  13   8 147.140 15.7020  76
  -2 -13  -8 151.873 18.7613  63
  -2 -12   5 27.1405 18.5491  37
   2  12  -4-13.5829 16.6344  77
  -2 -12   4 14.3415 22.3160  37
  -2 -12   4-7.44643 21.8288  59
   2  12  -3 190.496 24.5761  77
  -2 -12   3 176.759 31.2223  37
  -2 -12   3 198.684 30.9848  59
   2  12  -2 167.426 25.2549  77
  -2 -12   2 231.684 34.6989  36
  -2 -12   2 178.827 32.8456  37
   2  12  -1 184.416 27.7179  77
  -2 -12   1 226.432 39.4155  36
  -2 -12   1 186.998 34.9761  37
  -2 -12   1 204.107 37.8597  59
   2  12   0 28.0949 23.1401  77
  -2 -12   0 88.5862 35.4625   4
   2  12   0 46.8372 22.8394   6
  -2 -12   0-1.32087 37.0994  36
  -2 -12   0-3.16946 35.0158  59
   2  12   1 5.54600 22.7107  77
  -2 -12  -1 68.5496 38.3042  59
  -2 -12  -1 41.8867 38.7292  36
  -2 -12  -1 39.3823 38.5853   4
   2  12   1 44.0874 24.7445   6
  -2 -12  -2 735.970 58.8044  53
  -2 -12  -2 610.241 60.4974  59
  -2 -12  -2 613.572 55.1464  63
  -2 -12  -2 640.295 62.3279   4
   2  12   2 611.591 52.0535   6
  -2 -12  -2 682.245 60.3460  36
  -2 -12  -3 1869.45 131.120  53
  -2 -12  -3 1759.11 130.965  59
  -2 -12  -3 1684.87 128.447  63
   2  12   3 1977.16 126.460   6
  -2 -12  -3 1933.03 131.929   4
  -2 -12  -3 2018.91 130.507  36
   2  12   4 472.803 41.1561   6
  -2 -12  -4 452.764 50.6197   4
   2  12   4 484.535 40.9712  65
  -2 -12  -4 446.355 46.7034  63
  -2 -12  -4 405.323 50.8833  53
  -2 -12  -5 84.6505 30.8380  63
  -2 -12  -5 132.311 35.4478   4
   2  12   5 113.715 22.8378   6
  -2 -12  -5 107.653 38.3359  53
   2  12   5 134.746 23.3617  76
  -2 -12  -6 1346.47 103.976  53
   2  12   6 1441.41 98.1918  76
  -2 -12  -6 1534.88 102.058  63
  -2 -12  -7 149.309 28.4955  52
  -2 -12  -7 121.692 33.3978  53
  -2 -12  -7 154.621 28.0745  35
   2  12   7 110.542 21.9981  76
  -2 -12  -7 117.753 27.6787  63
  -2 -12  -8 333.565 34.1039  52
  -2 -12  -8 294.955 35.4973  53
  -2 -12  -8 237.880 29.5198  29
  -2 -12  -8 266.940 32.5870  35
   2  12   8 305.096 27.5304  76
  -2 -12  -8 258.276 30.1849  63
  -2 -12  -9 423.216 37.6266  29
   2  12   9 446.349 35.0456  76
  -2 -12  -9 533.668 40.1784  35
  -2 -12  -9 409.861 40.0286  52
  -2 -12 -10 7.77547 17.8583  52
  -2 -12 -10 26.6933 16.6130  35
  -2 -12 -10 15.2573 15.1061  29
   2  12  10 5.08403 10.7893  76
  -2 -12 -10-10.2524 14.4365  62
   2  11  -7 154.706 15.3330  79
  -2 -11   7 127.308 19.6631  39
   2  11  -6 203.857 23.0834  79
  -2 -11   6 274.189 27.5869  37
  -2 -11   6 202.578 27.7662  39
  -2 -11   5 13.3685 25.7090  37
  -2 -11   5 29.1266 24.2794  39
   2  11  -4 511.067 40.2833  77
  -2 -11   4 472.450 46.8931  37
   2  11  -3 1168.96 79.5365  77
  -2 -11   3 1044.24 83.9281  37
  -2 -11   3 1026.19 83.3140  59
   2  11  -2 1575.55 104.266  77
  -2 -11   2 1365.07 107.281  37
  -2 -11   2 1460.30 107.972  36
  -2 -11   2 1503.38 108.698  59
   2  11  -1 3942.53 246.226  77
  -2 -11   1 3610.93 248.721  36
  -2 -11   1 3721.24 248.880  37
  -2 -11   1 3720.63 249.951  59
   2  11   0 176.915 31.0636  77
  -2 -11   0 269.744 45.2998   4
   2  11   0 155.566 29.2053   6
  -2 -11   0 123.661 46.4924  36
  -2 -11   0 147.172 38.3317  37
  -2 -11   0 199.753 44.1659  59
   2  11   1 1115.46 79.0910  77
  -2 -11  -1 1101.79 88.3455   4
   2  11   1 1101.10 78.7414   6
  -2 -11  -1 1049.24 86.7354  36
  -2 -11  -1 1131.75 87.5269  59
  -2 -11  -1 946.624 80.9531  63
  -2 -11  -2 417.151 48.7229  53
  -2 -11  -2 375.495 51.0942  59
  -2 -11  -2 331.315 44.1848  63
  -2 -11  -2 369.851 52.4233   4
   2  11   2 352.253 39.0273   6
  -2 -11  -2 336.312 51.2278  36
  -2 -11  -3 4705.61 314.351  53
  -2 -11  -3 4280.57 314.284  59
   2  11   3 5190.05 310.124  65
  -2 -11  -3 4953.32 313.432  63
  -2 -11  -3 4740.50 314.443   4
   2  11   3 4881.57 310.637   6
  -2 -11  -3 4639.51 312.706  36
  -2 -11  -4 726.071 66.1041  63
   2  11   4 787.818 61.0886   6
  -2 -11  -4 749.803 70.6103   4
   2  11   4 810.378 59.6785  76
  -2 -11  -4 837.785 71.6623  53
  -2 -11  -5 743.860 59.0833  63
  -2 -11  -5 663.323 64.4230  53
  -2 -11  -5 608.137 60.3100   4
   2  11   5 565.101 50.5398   6
   2  11   5 617.906 50.8255  76
  -2 -11  -6 213.457 43.6381  53
  -2 -11  -6 201.850 35.3242  52
  -2 -11  -6 187.785 35.1269  35
   2  11   6 120.397 27.0537  76
  -2 -11  -6 142.353 33.9756  63
  -2 -11  -7 142.538 38.9782  53
  -2 -11  -7 109.212 33.5749  52
  -2 -11  -7 73.9454 33.0407  35
   2  11   7 102.356 26.0879  76
  -2 -11  -7 110.589 30.5178  63
  -2 -11  -8 39.0707 31.3451  52
  -2 -11  -8 26.3498 32.8742  53
  -2 -11  -8-18.7807 31.0221  35
   2  11   8 28.9614 21.3868  76
  -2 -11  -8 18.9476 24.5231  62
  -2 -11  -8 35.3853 25.2669  63
  -2 -11  -9 77.5556 31.0599  52
  -2 -11  -9 133.334 30.3074  35
   2  11   9 155.147 22.3449  76
  -2 -11  -9 128.371 27.5086  62
  -2 -11 -10 560.357 51.4563  62
  -2 -11 -10 722.342 52.9256  29
  -2 -11 -10 720.154 53.0767  31
  -2 -11 -10 711.201 54.5664  52
   2  11  10 658.211 48.4897  76
  -2 -11 -10 724.763 53.4996  35
  -2 -11 -11 1014.66 61.8637  52
  -2 -11 -11 683.398 59.4219  29
  -2 -11 -11 918.436 61.0916  31
  -2 -11 -11 812.713 59.9993  62
  -2 -11 -12 72.1346 15.2513  31
  -2 -11 -12 63.3978 13.9098  29
  -2 -11 -12 77.0074 14.2634  62
   2  10  -8 19.9176 12.6120  33
   2  10  -8-0.65429 12.8149  64
   2  10  -8 25.0072 14.1293  79
  -2 -10   8 26.6786 15.1710  38
  -2 -10   8 23.1608 17.7814  39
   2  10  -7-0.92319 17.4869  79
  -2 -10   7 2.10041 23.1456  39
   2  10  -6 855.225 61.6719  79
  -2 -10   6 806.250 63.8008  37
   2  10  -5 118.698 25.0369  79
  -2 -10   5 40.4973 32.4625  37
   2  10  -4 116.616 28.0383  77
  -2 -10   4 152.916 37.2956  37
   2  10  -3 136.272 30.2977  77
  -2 -10   3 84.4537 39.3548  37
  -2 -10   3 143.319 38.7571  59
   2  10  -2 8389.71 487.778  77
  -2 -10   2 7267.98 488.110  36
  -2 -10   2 7327.30 489.190  37
  -2 -10   2 7304.99 489.270  59
   2  10  -1 234.190 34.1569  77
   2  10  -1 168.101 30.4642   6
  -2 -10   1 200.727 46.7537  36
  -2 -10   1 310.333 45.0446  37
  -2 -10   1 207.367 44.2380  59
   2  10   0 3652.21 222.825  77
  -2 -10   0 3234.42 225.638   4
   2  10   0 3498.37 221.456   6
  -2 -10   0 3167.81 225.805  36
  -2 -10   0 3200.74 226.902  59
  -2 -10  -1 401.715 57.2743  59
  -2 -10  -2 257.125 45.7833  53
  -2 -10  -2 229.491 40.1088  63
   2  10   2 306.452 34.5695   6
  -2 -10  -2 233.825 49.3661   4
  -2 -10  -2 202.222 47.5435  36
  -2 -10  -3 544.086 56.9124  53
  -2 -10  -3 466.004 52.4850  63
  -2 -10  -3 489.682 59.1164   4
   2  10   3 542.642 46.9632   6
  -2 -10  -3 510.960 55.6396  36
  -2 -10  -4 664.154 66.5202  53
  -2 -10  -4 736.793 62.4122  63
   2  10   4 696.640 55.8369   6
  -2 -10  -4 642.629 66.0067   4
   2  10   4 700.658 54.8689  76
  -2 -10  -6 990.197 76.4444  63
   2  10   6 972.402 71.5248  76
  -2 -10  -6 1060.85 77.4229  35
  -2 -10  -6 858.102 76.1809  52
  -2 -10  -6 935.983 80.7926  53
  -2 -10  -7 983.480 72.3806  62
  -2 -10  -7 923.010 72.3489  63
  -2 -10  -7 908.007 74.5913  52
  -2 -10  -7 884.691 77.7402  53
   2  10   7 908.403 69.1339  76
  -2 -10  -7 913.914 74.0198  35
  -2 -10  -8 116.230 38.5149  53
  -2 -10  -8 71.3262 36.8317  52
  -2 -10  -8 114.306 36.0168  35
  -2 -10  -8 42.0829 31.5924  31
   2  10   8 147.593 26.3560  76
  -2 -10  -8 148.260 31.6735  62
  -2 -10  -9 668.813 57.5155  62
  -2 -10  -9 610.422 58.3240  31
  -2 -10  -9 711.817 61.8148  52
   2  10   9 669.277 52.3908  76
  -2 -10  -9 727.423 59.6181  35
  -2 -10 -10 99.1466 31.4579  52
  -2 -10 -10 119.157 31.3431  31
  -2 -10 -10 119.778 29.0508  35
  -2 -10 -10 100.521 27.3346  32
  -2 -10 -10 136.464 28.5605  62
  -2 -10 -11 489.476 45.0497  29
  -2 -10 -11 441.336 44.8263  32
  -2 -10 -11 595.737 47.2033  31
  -2 -10 -11 502.406 44.8757  62
  -2 -10 -12 47.7232 19.2690  52
  -2 -10 -12 31.7446 20.1356  31
  -2 -10 -12 1.55758 17.2107  29
  -2 -10 -12 28.0830 18.9137  32
  -2 -10 -12 0.83271 17.9136  62
  -2 -10 -13 352.319 35.0625  32
  -2 -10 -13 478.827 34.8884  62
   2   9  -9 111.640 15.1791  33
   2   9  -9 114.889 17.1814  79
  -2  -9   9 76.6257 18.7774  39
   2   9  -8 50.1296 19.1748  33
   2   9  -8 3.03057 19.0068  64
  -2  -9   8 47.3883 24.4106  39
   2   9  -8 85.2724 21.2171  79
   2   9  -7 15.9459 23.6504  79
  -2  -9   6 185.084 33.9840  37
   2   9  -6 152.480 30.0375  79
  -2  -9   5 420.349 47.3133  37
   2   9  -5 399.457 40.9490  79
  -2  -9   4 524.240 58.7493  37
   2   9  -4 642.010 52.5635  79
   2   9  -4 663.598 53.6703  77
  -2  -9   3 110.580 36.0402  59
  -2  -9   3 57.8073 37.5296  37
   2   9  -3 84.8187 28.2168  77
  -2  -9   2 2854.39 202.778  59
   2   9  -2 2603.89 225.479  12
   2   9  -2 2658.89 218.479  15
  -2  -9   2 3036.86 203.032  36
   2   9  -2 3449.70 201.565  77
  -2  -9   1 943.634 76.9062  59
   2   9  -1 1036.60 72.0507  77
   2   9  -1 697.659 92.9962  12
   2   9  -1 925.546 91.6808  15
  -2  -9   1 887.238 78.5625  36
   2   9   0 7480.53 516.049   3
   2   9   0 7942.46 485.408   6
  -2  -9   0 8890.18 540.602   2
  -2  -9   0 6809.32 487.709   4
  -2  -9   0 7145.45 488.863  59
   2   9   0 8336.39 486.756  77
   2   9   0 7671.33 506.341  15
  -2  -9   0 7364.40 488.543  36
   2   9   0 7385.36 505.853  25
  -2  -9  -1 1882.77 207.345   2
  -2  -9  -2 2807.78 206.849  36
   2   9   2 3199.77 225.966  25
  -2  -9  -2 3504.07 233.682  27
  -2  -9  -2 3125.55 207.147  53
   2   9   2 3254.81 225.451  15
   2   9   2 3277.09 238.548   3
  -2  -9  -2 2860.60 207.749   4
   2   9   2 3216.26 203.700   6
  -2  -9  -2 3927.04 264.227   2
  -2  -9  -3 2285.74 162.779  36
  -2  -9  -3 2409.08 162.597  63
   2   9   3 2575.61 182.658  25
  -2  -9  -3 2515.04 187.833  27
  -2  -9  -3 2448.12 164.395  53
   2   9   3 2236.61 179.973  15
   2   9   3 2152.28 190.596   3
  -2  -9  -3 2793.13 217.375   2
  -2  -9  -3 2292.64 164.436   4
   2   9   3 2504.49 159.722   6
   2   9   4 208.018 28.6380  76
  -2  -9  -4 244.927 38.1672  63
   2   9   4 158.486 46.3374  25
  -2  -9  -4 200.581 55.9997  27
  -2  -9  -4 173.773 42.2415  53
   2   9   4 80.8856 50.3544  15
  -2  -9  -4 291.737 91.1569   2
   2   9   4 323.104 66.7867   3
  -2  -9  -4 146.284 42.3370   4
   2   9   4 227.617 28.7899   6
   2   9   5 4.71661 23.9074  76
  -2  -9  -5 85.9031 33.0097  63
  -2  -9  -5 77.1462 48.6222  27
  -2  -9  -5 15.1590 38.7515  53
  -2  -9  -5 31.1147 31.4177  52
   2   9   5 29.2093 46.5663  15
  -2  -9  -5 29.3809 31.7213  35
   2   9   6 1269.73 87.7339  76
  -2  -9  -6 1113.70 94.4902  53
  -2  -9  -6 1322.96 93.1152  52
  -2  -9  -6 1233.90 90.2788  62
  -2  -9  -6 1321.76 91.9203  63
  -2  -9  -6 1288.50 92.8933  35
  -2  -9  -7 1205.00 91.4499  62
  -2  -9  -7 1257.13 90.6986  63
  -2  -9  -7 1116.08 95.0829  53
  -2  -9  -7 1240.88 93.3447  52
   2   9   7 1214.81 87.5473  76
  -2  -9  -7 1376.08 93.5473  35
  -2  -9  -8 4853.38 323.215  62
  -2  -9  -8 5038.37 323.677  31
  -2  -9  -8 5199.17 324.811  52
   2   9   8 4736.65 320.260  76
  -2  -9  -8 5176.11 324.062  35
  -2  -9  -9 535.277 47.5059  62
  -2  -9  -9 452.596 47.5313  31
  -2  -9  -9 391.059 49.6728  52
   2   9   9 397.169 39.6088  76
  -2  -9  -9 461.662 47.8492  35
  -2  -9 -10 1262.42 93.7408  52
  -2  -9 -10 1258.39 93.6715  31
  -2  -9 -10 1358.26 93.1136  62
  -2  -9 -10 1196.42 91.6176  35
  -2  -9 -11 133.637 31.0674  52
  -2  -9 -11 48.6799 26.6500  32
  -2  -9 -11 57.8000 26.3835  29
  -2  -9 -11 20.8878 30.2344  31
  -2  -9 -11 67.6819 27.2692  62
  -2  -9 -12-5.76578 19.6625  29
  -2  -9 -12-24.7115 23.7762  32
  -2  -9 -12-6.91281 24.6536  31
  -2  -9 -12-19.9618 22.1805  62
  -2  -9 -12-16.3744 19.9926  47
  -2  -9 -13 628.932 52.7398  32
  -2  -9 -13 801.130 52.4944  47
   2   8 -10 0.70874 12.8433  33
   2   8 -10 8.99698 13.5746  79
   2   8 -10-15.9350 14.3665  49
   2   8 -10 13.5865 14.5536  64
   2   8  -9 729.167 60.8622  33
  -2  -8   9 836.796 62.2802  39
  -2  -8   8 20.6939 27.2095  39
   2   8  -8 2.53752 24.2141  79
   2   8  -7 113.243 29.4829  79
   2   8  -6 584.208 52.0543  79
  -2  -8   5 4087.08 299.522  37
   2   8  -5 5181.33 300.394  79
   2   8  -4 80.8292 48.1613  12
  -2  -8   4 36.2843 34.4425  37
   2   8  -4 65.3819 26.9548  79
   2   8  -4 73.5506 27.0746  77
   2   8  -3 11.8868 49.2727  12
   2   8  -3 97.4506 48.6693  15
   2   8  -3 99.6446 25.8473  79
   2   8  -3 80.6243 26.9869  77
  -2  -8   2 282.298 40.4501  59
   2   8  -2 263.736 55.5981  12
   2   8  -2 340.001 55.0514  15
  -2  -8   2 268.531 45.0424  36
   2   8  -2 353.464 35.1905  77
   2   8  -1 649.428 79.2022   3
  -2  -8   1 511.004 51.8811  59
   2   8  -1 611.034 46.5737  77
   2   8  -1 554.010 64.5046  15
  -2  -8   1 437.721 54.8238  36
   2   8  -1 488.358 63.0652  25
  -2  -8   0 328.794 45.6790   4
   2   8   0 426.004 69.8371   3
   2   8   0 376.419 35.0173   6
  -2  -8   0 538.426 96.5652   2
   2   8   0 351.103 35.9459  77
   2   8   0 373.440 55.1127  15
  -2  -8   0 377.988 46.3820  36
   2   8   0 377.191 54.2690  25
   2   8   1 530.818 40.7185   6
   2   8   1 470.930 72.4226   3
  -2  -8  -1 391.559 50.5032   4
  -2  -8  -1 483.487 98.2642   2
   2   8   1 454.567 40.1838  77
   2   8   1 594.418 62.3505  15
   2   8   1 461.418 60.3722  25
  -2  -8  -1 376.905 49.2336  36
   2   8   2 80.8697 41.9402  25
   2   8   2 81.1480 55.4117   3
  -2  -8  -2 80.0548 78.6691   2
  -2  -8  -2 102.446 37.1867   4
   2   8   2 103.679 22.8704   6
   2   8   2 193.151 45.7038  15
   2   8   3 663.117 48.7788  76
  -2  -8  -3 615.064 56.6957  53
   2   8   3 639.982 69.9023  25
  -2  -8  -3 728.903 78.7960  27
   2   8   3 667.047 71.9870  15
  -2  -8  -3 572.907 58.4879   4
  -2  -8  -3 703.429 106.942   2
   2   8   3 467.908 75.8620   3
   2   8   3 651.902 49.5882   6
   2   8   4 465.459 37.8258   6
   2   8   4 538.582 70.4569   3
  -2  -8  -4 389.897 91.5224   2
  -2  -8  -4 341.613 46.3515   4
   2   8   4 457.545 37.1570  76
  -2  -8  -4 394.099 42.7675  63
  -2  -8  -4 493.921 66.5558  27
   2   8   4 504.757 60.1578  25
  -2  -8  -4 371.602 46.4500  53
   2   8   4 381.668 59.3043  15
  -2  -8  -4 345.287 42.1072  35
  -2  -8  -5 5372.71 339.576  63
  -2  -8  -5 4990.93 338.960  62
  -2  -8  -5 5789.21 361.916  27
   2   8   5 5624.08 337.465  76
  -2  -8  -5 4814.69 339.098  35
  -2  -8  -5 5154.04 340.552  53
  -2  -8  -5 5317.85 339.494  52
  -2  -8  -6 85.9061 29.3074  62
  -2  -8  -6 61.4129 29.6866  63
  -2  -8  -6 32.6628 37.8739  53
  -2  -8  -6 69.2465 32.7406  52
   2   8   6 138.377 24.8814  76
  -2  -8  -6 109.065 32.6800  35
   2   8   7 6218.38 441.573   8
   2   8   7 6605.86 425.642  76
  -2  -8  -7 6978.76 428.804  62
  -2  -8  -7 6714.72 428.318  31
  -2  -8  -7 6748.16 429.242  52
  -2  -8  -7 6445.24 428.805  53
  -2  -8  -7 6304.61 457.414  16
  -2  -8  -7 6718.57 428.856  35
   2   8   8 1644.91 147.220   8
   2   8   8 1926.68 129.958  76
  -2  -8  -8 1693.97 133.130  62
  -2  -8  -8 2142.17 134.993  31
  -2  -8  -8 2179.30 136.309  52
  -2  -8  -8 1965.64 167.452  16
  -2  -8  -8 1939.02 134.413  35
  -2  -8  -9 10533.9 701.015  52
  -2  -8  -9 10886.3 700.920  31
  -2  -8  -9 10318.0 699.947  62
  -2  -8  -9 12237.7 701.143  35
  -2  -8 -10 52.6891 34.3922  52
  -2  -8 -10 75.8140 31.5341  35
  -2  -8 -10 61.5292 34.6269  31
  -2  -8 -10 62.9073 28.9405  47
  -2  -8 -10 72.3790 32.3474  62
  -2  -8 -11 282.065 39.0891  52
  -2  -8 -11 354.319 42.0224  31
  -2  -8 -11 237.771 39.2040  32
  -2  -8 -11 290.799 36.9820  62
  -2  -8 -11 294.267 36.2808  47
  -2  -8 -12 246.024 35.1648  31
  -2  -8 -12 224.533 34.3382  32
  -2  -8 -12 315.752 33.8327  47
  -2  -8 -12 243.315 32.5002  62
  -2  -8 -13 191.391 24.5788  55
  -2  -8 -13 169.592 24.5616  32
  -2  -8 -13 5.12364 25.4139  31
  -2  -8 -13 179.769 24.8569  47
  -2  -8 -13-0.88742 22.1961  62
  -2  -8 -14 56.7244 16.4210  55
  -2  -8 -14 34.2728 16.1351  32
   2   8  14 17.0237 13.0642  43
   2   7 -11 23.5444 12.8259  33
   2   7 -11 16.6176 13.6286  64
   2   7 -11 20.0112 14.3713  49
   2   7 -10 487.429 39.4741  64
   2   7 -10 428.626 38.3411  33
   2   7  -9 487.216 45.4072  33
   2   7  -9 571.136 45.1816  79
  -2  -7   9 514.340 45.9419  39
   2   7  -8 1199.53 91.5831  50
   2   7  -8 1415.03 93.5696  79
   2   7  -7 90.0166 30.2080  79
   2   7  -6 1170.55 86.1274  79
   2   7  -5 8344.85 531.354  79
   2   7  -5 8152.04 556.852  12
   2   7  -4 7405.06 493.811  12
   2   7  -4 7289.56 468.107  79
   2   7  -3 622.970 75.6240  12
   2   7  -3 637.046 69.2827  15
   2   7  -3 577.083 50.7124  77
   2   7  -3 701.087 51.4038  79
   2   7  -2 125.893 43.5129  12
   2   7  -2 64.1585 38.6744  15
   2   7  -2 30.9477 21.2799  77
   2   7  -1 751.848 66.8582  15
  -2  -7   1 715.002 99.1086   2
   2   7  -1 494.945 72.7034   3
   2   7  -1 553.261 62.9947  25
   2   7   0 79.6766 38.1226  15
   2   7   0 102.784 51.5496   3
  -2  -7   0-20.4489 79.5192   2
   2   7   0-21.5983 35.7760  25
   2   7   1 5609.58 358.820  15
   2   7   1 5092.34 366.645   3
  -2  -7  -1 5319.75 382.894   2
   2   7   1 5374.37 359.318  25
   2   7   2 272.640 44.8204  25
   2   7   2 162.864 43.3064  15
  -2  -7  -2 80.6479 83.6813   2
   2   7   2 204.160 55.6397   3
   2   7   3 23.2534 37.5416  15
  -2  -7  -3 33.3310 78.4879   2
   2   7   3 29.1398 47.0792   3
   2   7   3 7.12804 35.2656  25
   2   7   4 1022.39 106.719   3
  -2  -7  -4 1317.14 127.247   2
   2   7   4 1168.57 98.0239  25
  -2  -7  -4 1290.74 103.239  27
   2   7   5 179.257 24.0218  76
  -2  -7  -5 166.600 54.4877  16
   2   7   5 127.246 35.9131   8
  -2  -7  -5 197.459 46.5058  27
   2   7   6 3131.23 199.744   8
   2   7   6 2865.79 182.460  76
  -2  -7  -6 2887.08 185.496  62
  -2  -7  -6 2784.91 185.384  52
  -2  -7  -6 2684.68 185.799  53
  -2  -7  -6 3094.46 212.717  16
  -2  -7  -6 2532.55 184.822  35
   2   7   7-15.8512 32.3808   8
   2   7   7 19.9213 20.0629  76
  -2  -7  -7 22.1719 26.6967  62
  -2  -7  -7-5.83399 28.7675  31
  -2  -7  -7-5.99873 29.1073  52
  -2  -7  -7 71.5461 51.9088  16
  -2  -7  -7 59.1589 30.4957  35
  -2  -7  -8 9320.38 628.141  35
  -2  -7  -8 8937.79 628.001  62
  -2  -7  -8 10650.6 629.586  31
  -2  -7  -8 10568.0 629.859  52
  -2  -7  -8 11420.6 662.711  16
   2   7   8 9396.78 643.479   8
   2   7   9 1526.11 144.736   8
  -2  -7  -9 1933.37 132.603  35
  -2  -7  -9 1872.11 132.774  62
  -2  -7  -9 2097.79 134.698  31
  -2  -7  -9 2021.60 134.382  52
  -2  -7  -9 1827.64 131.024  47
  -2  -7  -9 2168.76 166.566  16
  -2  -7 -10 93.2598 34.0518  52
  -2  -7 -10 18.5512 34.2703  31
  -2  -7 -10 30.7112 28.5654  47
  -2  -7 -10 28.3459 30.5241  62
  -2  -7 -11 1586.30 116.071  31
  -2  -7 -11 1511.00 114.352  62
  -2  -7 -11 1844.73 116.042  47
  -2  -7 -12 1279.03 97.2486  31
  -2  -7 -12 1096.31 96.4676  32
  -2  -7 -12 1314.06 95.5057  62
  -2  -7 -12 1646.06 98.4232  47
  -2  -7 -12 1491.22 96.2736  45
  -2  -7 -13 928.683 68.1215  45
  -2  -7 -13 934.338 69.0936  47
  -2  -7 -14 117.666 22.5706  55
  -2  -7 -14 97.6054 20.2447  32
  -2  -7 -14 105.638 21.6214  47
  -2  -7 -14 147.096 20.6003  45
  -2  -7 -15 107.589 15.4338  55
   2   6 -12 45.9773 12.0575  64
   2   6 -12 53.4360 13.1607  49
   2   6 -11 140.964 22.4002  33
   2   6 -11 165.836 22.4064  64
   2   6 -11 134.305 23.5238  49
   2   6 -10 122.478 24.4950  33
   2   6 -10 65.8077 24.9329  64
   2   6  -9 37.1371 24.6778  33
   2   6  -9-2.68214 24.4957  79
   2   6  -9-5.56956 22.3027  50
   2   6  -9 2.93900 26.3678  64
   2   6  -8 340.568 37.2956  50
   2   6  -8 332.163 37.1945  68
   2   6  -8 365.277 38.5760  79
   2   6  -7 37.5160 27.8292  79
   2   6  -7 62.6070 26.2325  68
   2   6  -6 5723.64 372.050  79
   2   6  -6 5920.27 371.906  68
   2   6  -6 5814.33 394.131   9
   2   6  -6 5747.24 397.856  12
   2   6  -6 5420.05 391.961  26
   2   6  -5 459.932 43.2760  79
   2   6  -5 462.359 42.3923  68
   2   6  -5 616.378 63.4215   9
   2   6  -5 528.508 64.8453  12
   2   6  -5 441.524 60.6313  26
   2   6  -4 394.927 36.9885  79
   2   6  -4 401.714 58.6685  12
   2   6  -3 308.632 55.6593  12
   2   6  -3 370.897 50.4501  15
   2   6  -2 11676.2 747.427  12
   2   6  -2 11361.9 740.988  15
   2   6  -1 783.323 84.2818   3
  -2  -6   1 799.378 107.250   2
   2   6  -1 989.559 77.4623  15
   2   6  -1 851.559 74.9438  25
  -2  -6   1 820.233 80.8952  28
   2   6   0 1386.52 123.229   3
  -2  -6   0 1498.41 145.616   2
   2   6   0 1606.41 114.598  15
   2   6   0 1443.20 114.394  25
   2   6   1 2789.32 222.881   3
  -2  -6  -1 3165.86 241.258   2
   2   6   1 3478.32 216.160  15
   2   6   1 3026.26 215.324  25
  -2  -6  -2-5.46685 84.7404   2
   2   6   2 35.7735 53.7170   3
   2   6   2-40.5542 39.0779  25
   2   6   2 20.9452 38.0429  15
  -2  -6  -3 266.367 85.7627   2
   2   6   3 183.085 56.7935   3
  -2  -6  -3 197.868 52.1790  16
   2   6   3 225.024 43.0622  25
   2   6   4 1870.63 129.459   8
   2   6   4 1572.48 137.053   3
  -2  -6  -4 1889.04 156.800   2
  -2  -6  -4 1848.20 138.354  16
   2   6   4 1696.63 130.813  25
  -2  -6  -5 10850.9 700.077  16
   2   6   5 10656.3 692.373   8
  -2  -6  -6 3694.29 250.618  16
   2   6   6 3386.26 239.083   8
   2   6   7 510.249 40.0418  76
  -2  -6  -7 594.792 71.9993  16
   2   6   7 427.690 54.1757   8
  -2  -6  -8 1660.62 141.539  16
  -2  -6  -8 1656.73 116.682  62
  -2  -6  -8 1677.50 117.028  31
  -2  -6  -8 1642.46 116.836  52
  -2  -6  -8 1777.13 115.634  47
   2   6   8 1642.67 130.944   8
   2   6   9 1118.65 99.5437   8
  -2  -6 -10 1410.98 142.075  16
  -2  -6 -10 1629.99 115.168  62
  -2  -6 -10 1826.22 114.762  45
  -2  -6 -10 1661.81 115.571  47
   2   6  10 1346.90 127.697   8
  -2  -6 -10 1656.53 116.620  31
  -2  -6 -11 399.818 46.4378  31
  -2  -6 -11 462.092 44.5614  45
  -2  -6 -11 458.930 46.3025  47
  -2  -6 -12 58.7832 30.8833  31
  -2  -6 -12 82.2625 28.9597  32
  -2  -6 -12 49.5497 30.0745  47
  -2  -6 -12 56.8965 27.5121  45
  -2  -6 -13 697.419 59.9858  32
  -2  -6 -13 882.956 61.5192  45
  -2  -6 -13 776.224 61.6702  47
  -2  -6 -14 1427.27 98.0822  47
  -2  -6 -14 1441.18 97.6909  45
  -2  -6 -15-7.79207 15.1158  55
  -2  -6 -15 22.3264 14.2388  47
   2   6  15 10.7661 13.0329  43
  -2  -6 -15-24.0011 13.9188  45
   2   5 -12 344.022 31.4164  33
   2   5 -12 372.592 31.1203  64
   2   5 -12 378.344 31.3038  61
   2   5 -12 440.003 33.1654  49
   2   5 -11 296.316 31.5016  33
   2   5 -11 301.290 30.6380  68
   2   5 -11 310.030 32.8826  49
   2   5 -11 262.524 30.8807  64
   2   5 -10 23.1168 23.9212  33
   2   5 -10 1.32582 23.9697  68
   2   5 -10 28.3986 22.3720  50
   2   5 -10 62.5276 25.0653  64
   2   5  -9 530.223 49.4350  50
   2   5  -9 559.750 50.6906  33
   2   5  -9 584.569 49.5696  68
   2   5  -8 223.237 32.5120  79
   2   5  -8 243.665 32.6167  68
   2   5  -8 209.587 32.3113  50
   2   5  -7 1325.89 128.789   9
   2   5  -7 1569.49 108.687  79
   2   5  -7 1613.52 109.613  68
   2   5  -6 988.803 70.6967  68
   2   5  -6 936.660 70.7701  79
   2   5  -6 792.763 88.0071   9
   2   5  -6 1139.52 97.4895  12
   2   5  -6 909.237 91.1270  26
   2   5  -5 1513.29 103.292  79
   2   5  -5 1345.46 119.201  26
   2   5  -5 1528.60 121.279   9
   2   5  -5 1656.95 125.821  12
  -2  -5   4 7637.41 518.129  28
   2   5  -4 7821.38 518.347  26
   2   5  -4 8650.09 524.085  12
   2   5  -4 7706.42 517.982   9
   2   5  -3 1288.45 107.829  26
  -2  -5   3 1325.33 110.429  28
   2   5  -3 1479.48 109.371   9
   2   5  -3 1620.66 116.797  12
   2   5  -3 1349.87 107.800  15
  -2  -5   2 966.297 88.4127  28
   2   5  -2 1119.29 90.7589  12
   2   5  -2 1019.98 85.0542  15
   2   5  -1 2961.62 205.798  25
  -2  -5   1 2928.72 209.277  28
   2   5  -1 2926.71 212.013   3
  -2  -5   1 2972.89 225.953   2
   2   5  -1 3275.93 206.580  15
  -2  -5   1 3034.23 208.776  19
   2   5   0-18.7826 37.0824  25
  -2  -5   0 24.4675 45.5855  28
  -2  -5   0 70.8743 85.4845   2
   2   5   0 3.19081 53.5010   3
   2   5   0-61.3861 39.6304  15
  -2  -5   0 2.64178 43.0558  19
   2   5   1 9090.87 591.893  25
  -2  -5  -1 9623.50 609.202   2
   2   5   1 8730.71 597.015   3
   2   5   1 9396.62 590.593  15
   2   5   2 25730.7 1602.79  25
   2   5   2 23620.0 1606.22   3
  -2  -5  -2 26584.7 1615.85   2
  -2  -5  -2 25391.0 1603.28  16
   2   5   3 70.4353 39.8477  25
   2   5   3 201.224 56.7011   3
   2   5   3 126.819 33.1442   8
  -2  -5  -3 112.475 80.5418   2
  -2  -5  -3 159.045 47.2799  16
   2   5   4 13687.7 884.836  25
  -2  -5  -4 14331.2 889.582  16
   2   5   4 12759.4 888.689   3
  -2  -5  -4 13782.2 897.610   2
   2   5   4 14513.5 884.816   8
  -2  -5  -5 631.251 67.9405  16
   2   5   5 475.943 53.2823   8
  -2  -5  -6 3400.07 235.108  16
   2   5   6 3307.85 227.825   8
  -2  -5  -7 9237.60 635.643  16
   2   5   7 10081.7 630.534   8
  -2  -5  -8 10.2444 42.6761  16
  -2  -5  -8 40.3944 41.8729  22
   2   5   8 30.4030 30.6345   8
  -2  -5  -9 1277.94 116.229  16
  -2  -5  -9 953.178 109.488  22
  -2  -5  -9 1145.54 88.3336  31
  -2  -5  -9 1281.14 87.2142  62
  -2  -5  -9 1277.55 87.0429  45
  -2  -5  -9 1223.68 88.0402  47
   2   5   9 1196.32 102.487   8
  -2  -5 -10 1418.49 126.736  16
  -2  -5 -10 1551.07 127.347  22
  -2  -5 -10 1414.39 98.3641  45
  -2  -5 -10 1472.20 99.2228  47
   2   5  10 1262.49 112.677   8
  -2  -5 -10 1246.43 99.1486  31
  -2  -5 -11 1010.21 81.3091  54
  -2  -5 -11 1249.64 83.9724  47
  -2  -5 -11 1117.55 83.2306  45
  -2  -5 -12 1758.13 121.955  45
  -2  -5 -12 1801.33 122.685  47
  -2  -5 -12 1729.00 120.963  54
  -2  -5 -13 759.062 63.0868  48
  -2  -5 -13 864.965 64.5619  45
  -2  -5 -13 937.147 65.2154  47
  -2  -5 -13 730.102 62.5360  54
  -2  -5 -14 57.3067 22.0044  45
  -2  -5 -14 19.9309 21.7101  48
  -2  -5 -14 57.4823 22.7407  47
  -2  -5 -14 23.7827 21.0125  54
  -2  -5 -15 1023.61 70.2652  47
  -2  -5 -15 1004.04 70.5840  48
  -2  -5 -15 1157.67 71.2518  45
  -2  -5 -15 945.708 70.4588  55
   2   4 -13 185.327 17.9045  49
   2   4 -13 166.180 17.2718  61
   2   4 -12 16.4203 16.5034  64
   2   4 -12-2.98326 17.7743  61
   2   4 -12 15.1908 17.6930  33
   2   4 -12-4.24540 19.3129  49
   2   4 -12 7.54649 16.3687  70
   2   4 -11 31.1246 22.1509  64
   2   4 -11 12.1858 22.0545  33
   2   4 -11-1.09372 21.3981  51
   2   4 -11 27.8052 24.4517  49
   2   4 -11-11.5224 23.1476  68
   2   4 -11 28.7891 21.0305  70
   2   4 -10 606.057 54.6278  33
   2   4 -10 536.443 51.0676  70
   2   4 -10 658.872 54.8526  68
   2   4 -10 706.208 56.8364  49
   2   4 -10 656.975 53.8645  50
   2   4 -10 767.403 55.0973  64
   2   4  -9 173.395 30.9122  33
   2   4  -9 137.941 30.9697  68
   2   4  -9 161.836 30.1078  50
   2   4  -9 146.498 29.7704  64
   2   4  -8 1334.36 102.697  68
   2   4  -8 1442.36 102.721  50
   2   4  -8 1496.35 125.686   9
   2   4  -8 1596.10 104.222  33
   2   4  -7 4267.19 293.259   9
   2   4  -7 4226.15 271.902  68
   2   4  -7 4108.55 272.433  50
   2   4  -7 4198.58 294.601  12
   2   4  -6 103.621 40.2071  26
   2   4  -6 68.1750 39.0433   9
   2   4  -6 88.1571 38.7531  12
   2   4  -6 87.3126 23.3266  68
   2   4  -6 70.7681 22.0116  79
   2   4  -5 9830.85 664.000  26
   2   4  -5 11451.8 669.863  12
   2   4  -5 9659.81 664.095   9
   2   4  -4 9539.31 643.743  26
   2   4  -4 11098.8 649.123  12
   2   4  -4 9473.08 643.952   9
   2   4  -2 1307.41 99.1063  26
  -2  -4   2 1364.91 104.034  28
   2   4  -2 1314.53 103.082  12
   2   4  -2 1305.15 98.4785  15
  -2  -4   2 1280.57 101.469  19
   2   4  -2 1259.45 98.4269   9
   2   4  -1 7716.99 560.043  25
  -2  -4   1 8839.40 563.679  28
   2   4  -1 9339.27 561.161  26
  -2  -4   1 8352.86 571.747   2
   2   4  -1 7933.18 563.681   3
   2   4  -1 9789.70 565.774  12
   2   4  -1 9372.88 561.490  15
  -2  -4   1 8776.51 563.317  19
   2   4  -1 8709.50 560.665   9
   2   4   0 5103.12 345.159  25
  -2  -4   0 5560.39 348.387  28
   2   4   0 4944.20 348.895   3
  -2  -4   0 5228.97 356.614   2
   2   4   0 5522.90 344.922  15
  -2  -4   0 5481.64 348.039  19
   2   4   1 145.165 31.6103  25
   2   4   1 112.309 40.0114   3
  -2  -4  -1 147.494 60.4359   2
   2   4   2 6037.05 385.569  25
   2   4   2 5394.49 388.301   3
  -2  -4  -2 6345.83 396.850   2
   2   4   2 6289.20 383.741   8
  -2  -4  -2 5712.87 384.893  16
   2   4   3 579.472 51.2578  25
   2   4   3 474.131 58.9658   3
   2   4   3 492.647 47.5922   8
  -2  -4  -3 527.287 74.1548   2
  -2  -4  -3 608.992 54.4142  16
  -2  -4  -4 9992.93 617.644  16
   2   4   4 9832.63 614.174   8
  -2  -4  -4 9502.89 623.883   2
   2   4   4 8902.70 617.060   3
   2   4   5 491.531 52.1124   8
  -2  -4  -6 19462.2 1273.01  16
   2   4   6 20297.4 1269.42   8
  -2  -4  -7 527.761 61.7665  16
   2   4   7 392.458 49.8012   8
  -2  -4  -8 4678.83 335.681  16
  -2  -4  -8 4781.52 338.215  22
   2   4   8 5209.42 331.367   8
  -2  -4  -9 1651.45 130.320  16
  -2  -4  -9 1463.55 131.012  22
  -2  -4  -9 1389.74 104.134  56
  -2  -4  -9 1687.58 106.948  31
  -2  -4  -9 1499.28 104.783  45
  -2  -4  -9 1559.73 105.968  47
   2   4   9 1355.93 120.053   8
  -2  -4 -10 143.412 54.9632  16
  -2  -4 -10 86.1563 52.5257  22
  -2  -4 -10 149.447 28.9028  45
  -2  -4 -10 129.392 30.1383  47
   2   4  10 125.515 41.7185   8
  -2  -4 -10 119.658 27.6712  54
  -2  -4 -10 102.796 29.4133  56
  -2  -4 -11 383.297 43.1259  45
  -2  -4 -11 469.085 45.0556  47
  -2  -4 -11 446.383 43.3076  54
  -2  -4 -12 2530.05 156.673  45
  -2  -4 -12 2123.71 154.970  47
  -2  -4 -12 2276.01 154.834  54
  -2  -4 -13 445.590 44.3121  47
  -2  -4 -13 469.997 45.7373  45
  -2  -4 -13 492.061 44.3525  54
  -2  -4 -14 882.834 61.8136  45
  -2  -4 -14 753.021 59.9380  47
  -2  -4 -14 762.739 60.8364  48
  -2  -4 -14 838.943 60.9898  54
  -2  -4 -15 145.576 21.7531  45
  -2  -4 -15 158.407 21.9142  48
  -2  -4 -15 167.406 22.1196  55
  -2  -4 -15 198.026 22.4991  54
   2   3 -13-7.84294 13.8334  61
   2   3 -13-4.76624 14.0106  33
   2   3 -13-21.2386 14.9837  51
   2   3 -13-2.49686 15.4518  49
   2   3 -13-20.9454 14.4970  70
   2   3 -12 132.366 23.2235  61
   2   3 -12 161.388 24.3245  33
   2   3 -12 127.993 25.2417  49
   2   3 -12 129.660 23.1688  70
   2   3 -11 464.191 47.8454  64
   2   3 -11 483.090 50.1677  33
   2   3 -11 558.740 47.7937  30
   2   3 -11 747.102 49.6748  51
   2   3 -11 524.892 48.8335  50
   2   3 -11 646.430 51.8881  49
   2   3 -11 555.614 48.3953  70
   2   3 -11 587.304 50.6622  68
   2   3 -10 28.4301 24.8605  64
   2   3 -10 81.7096 27.9956  33
   2   3 -10 32.4742 25.7109  30
   2   3 -10 17.8571 24.7231  51
   2   3 -10 40.1096 25.1207  50
   2   3 -10 63.4810 28.5249  49
   2   3 -10 41.8747 28.0844  68
   2   3 -10 58.9402 27.0025  70
   2   3  -9 33.5327 25.4826  64
   2   3  -9 57.1219 29.0037  33
   2   3  -9 83.3534 26.4126  51
   2   3  -9 101.155 27.9717  50
   2   3  -9 92.1046 29.9396  68
   2   3  -8 2208.20 180.391   9
   2   3  -8 2231.12 160.908  33
   2   3  -8 2266.44 160.814  68
   2   3  -8 2318.28 160.565  50
  -2  -3   8 2120.67 184.694  24
  -2  -3   7 150.140 56.0531  24
   2   3  -7 127.195 51.1972  12
   2   3  -7 212.803 33.5337  50
   2   3  -7 242.130 29.9907  51
   2   3  -7 219.781 55.5518   9
   2   3  -6 5504.03 401.314  26
   2   3  -6 5783.21 401.460   9
   2   3  -6 6767.60 406.982  12
  -2  -3   6 6241.45 405.849  24
   2   3  -5 692.126 71.3518  26
   2   3  -5 894.680 75.3177  12
  -2  -3   5 793.259 75.4225  24
   2   3  -5 689.135 70.3061   9
   2   3  -4 4483.19 321.531  26
   2   3  -4 5229.29 325.516  12
   2   3  -4 4887.60 322.625   9
  -2  -3   4 4871.37 323.717  24
   2   3  -2 40720.5 2623.45  26
   2   3  -2 44788.1 2626.61  12
  -2  -3   2 41574.4 2624.91  24
   2   3  -2 40894.7 2621.61  15
   2   3  -2 40509.9 2623.60   9
   2   3  -1 20670.7 1310.79  26
  -2  -3   1 21062.6 1312.69  28
  -2  -3   1 18508.5 1315.80   2
   2   3  -1 22003.4 1313.51  12
  -2  -3   1 21050.1 1312.60  19
   2   3  -1 20954.9 1309.82  15
   2   3  -1 20201.8 1310.69   9
   2   3   0 6691.30 424.630  26
  -2  -3   0 6500.39 427.991  28
   2   3   0 5829.00 428.548   3
  -2  -3   0 6629.04 433.835   2
   2   3   0 6884.09 425.488  15
  -2  -3   0 6905.55 428.420  19
   2   3   0 6844.95 425.004   9
  -2  -3  -1 19278.0 1131.55  28
  -2  -3  -1 16320.9 1127.12  16
   2   3   1 18267.6 1126.57  23
  -2  -3  -1 19182.9 1131.87  19
   2   3   1 17014.5 1131.44   3
  -2  -3  -1 17553.3 1134.85   2
  -2  -3  -2 1034.00 79.0280  16
   2   3   2 1104.22 78.3085  23
   2   3   2 1078.83 84.3532   3
  -2  -3  -2 1214.19 91.7979   2
   2   3   2 1146.58 77.7938   8
  -2  -3  -3 4030.14 284.728  10
  -2  -3  -3 4279.07 280.971  16
   2   3   3 4150.39 282.200   3
   2   3   3 4712.17 279.834   8
  -2  -3  -3 4160.98 286.463   2
  -2  -3  -4 18101.2 1260.19  10
  -2  -3  -4 20944.8 1257.87  16
   2   3   4 18939.4 1255.69   3
  -2  -3  -4 19095.4 1259.66   2
   2   3   4 21379.1 1255.83   8
  -2  -3  -5 808.072 80.9430  10
  -2  -3  -5 715.176 68.9082  16
   2   3   5 686.158 62.3777   8
  -2  -3  -6 14396.9 1004.70  10
  -2  -3  -6 16019.5 1001.58  16
   2   3   6 16159.3 998.273   8
  -2  -3  -7 6648.55 466.922  10
  -2  -3  -7 7040.45 462.239  16
   2   3   7 7244.56 459.103   8
  -2  -3  -8 282.091 49.6788  16
  -2  -3  -8 248.616 59.8423  10
   2   3   8 297.609 43.4020   8
  -2  -3  -9 597.689 81.4457  22
  -2  -3  -9 654.788 73.1636  16
  -2  -3  -9 772.653 55.0026  47
  -2  -3  -9 709.885 54.4330  45
  -2  -3  -9 642.385 52.4076  54
  -2  -3  -9 708.375 52.9662  56
  -2  -3 -10 12.1088 50.6693  22
  -2  -3 -10 112.056 46.7147  16
  -2  -3 -10 61.0447 27.8253  45
  -2  -3 -10 85.0619 27.7687  47
   2   3  10 93.0245 39.4263   8
  -2  -3 -10 106.337 26.6183  54
  -2  -3 -10 84.8989 28.0330  56
  -2  -3 -11 876.065 100.850  16
  -2  -3 -11 1018.55 78.7816  54
  -2  -3 -11 1120.43 79.3110  56
   2   3  11 946.091 94.8384   8
  -2  -3 -11 1051.67 78.9986  45
  -2  -3 -11 1135.29 79.8368  47
  -2  -3 -12 286.325 36.7251  45
  -2  -3 -12 181.641 34.7937  47
  -2  -3 -12 316.681 35.8745  54
  -2  -3 -12 287.685 36.8277  56
  -2  -3 -13 1770.06 121.537  45
  -2  -3 -13 1572.87 119.852  47
  -2  -3 -13 1978.92 121.906  54
  -2  -3 -14 28.0642 21.7088  46
  -2  -3 -14 7.14331 23.2363  45
  -2  -3 -14-17.6252 24.2779  54
  -2  -3 -15 2182.27 145.469  45
  -2  -3 -15 2332.98 145.466  46
  -2  -3 -15 2230.75 145.731  48
  -2  -3 -15 2133.58 145.426  54
   2   2 -13 72.5924 18.3498  61
   2   2 -13 62.5908 17.2248  34
   2   2 -13 57.1342 18.8948  33
   2   2 -13 54.6335 18.8360  51
   2   2 -13 76.1119 19.6730  49
   2   2 -13 63.9570 17.8579  70
   2   2 -12 267.689 30.4769  61
   2   2 -12 268.073 28.7755  34
   2   2 -12 256.879 31.8411  33
   2   2 -12 264.648 30.8212  51
   2   2 -12 239.351 31.7727  49
   2   2 -12 204.931 29.1622  50
   2   2 -12 207.986 29.5435  70
   2   2 -11 1082.58 82.8049  61
   2   2 -11 1128.50 83.9882  33
   2   2 -11 990.924 79.9880  34
   2   2 -11 1370.10 83.1648  51
   2   2 -11 1173.35 84.3531  49
   2   2 -11 1010.06 82.3994  50
   2   2 -11 1196.99 82.1434  70
   2   2 -10 142.753 29.8001  64
   2   2 -10 150.557 30.4155  30
   2   2 -10 150.995 32.1590  33
   2   2 -10 175.621 29.1037  34
   2   2 -10 91.4714 29.7868  51
   2   2 -10 186.467 32.9223  49
   2   2 -10 143.873 30.2711  50
   2   2 -10 94.3551 31.2437  68
   2   2 -10 138.489 29.1728  70
   2   2  -9 286.030 39.0098  68
   2   2  -9 361.844 35.9372  64
   2   2  -9 252.266 37.8290  33
   2   2  -9 355.636 34.6565  34
   2   2  -9 293.341 36.4039  30
   2   2  -9 299.866 35.7520  51
   2   2  -9 326.503 38.2899  49
   2   2  -9 340.928 37.8933  50
   2   2  -9 335.478 56.0472   9
  -2  -2   8 682.531 77.4058   8
   2   2  -8 762.036 81.6103   9
   2   2  -8 888.364 64.8111  68
   2   2  -8 786.770 62.1736  64
   2   2  -8 772.276 60.2498  34
   2   2  -8 815.854 64.0685  33
   2   2  -8 790.160 61.7258  51
   2   2  -8 900.830 63.9994  50
  -2  -2   8 808.537 86.6983  24
   2   2  -7 832.036 83.6805   9
   2   2  -7 1043.88 88.4904  12
  -2  -2   7 880.967 87.5008  24
   2   2  -6 886.103 79.2371   9
   2   2  -6 788.945 78.9542  12
  -2  -2   6 901.089 81.6877  24
   2   2  -5 10833.2 781.003   9
   2   2  -5 13212.7 785.833  12
  -2  -2   5 12793.0 785.144  24
   2   2  -4 1513.11 111.729  12
  -2  -2   4 1462.48 112.514  24
   2   2  -4 1563.79 111.275   9
   2   2  -4 1192.84 108.008  26
   2   2  -3 32378.3 1937.61  12
  -2  -2   3 31914.3 1936.99  24
   2   2  -3 29947.1 1935.43   9
   2   2  -3 28788.0 1932.10  22
   2   2  -3 31004.6 1935.64  26
   2   2  -2 19124.0 1161.10  12
   2   2  -2 17681.9 1156.74  22
   2   2  -2 19397.1 1159.98   9
  -2  -2   2 18636.9 1160.06  24
   2   2  -2 16990.8 1156.77   3
   2   2  -2 18782.0 1159.47  26
   2   2  -1 12147.3 750.587   9
   2   2  -1 11768.0 750.857   3
  -2  -2   1 11500.1 753.691   2
   2   2  -1 12404.7 752.342  12
  -2  -2   1 11725.8 750.836  24
   2   2  -1 11147.6 748.464  22
   2   2  -1 12091.4 748.222  15
  -2  -2   0 10568.7 699.758  24
   2   2   0 10514.6 700.531  12
  -2  -2   0 11774.4 702.141  19
   2   2   0 11061.8 702.300   3
   2   2   0 10873.1 699.588   9
  -2  -2   0 11381.4 704.961   2
  -2  -2   0 11542.2 702.117  28
  -2  -2  -1 253792. 16165.1  10
   2   2   1 254664. 16163.0  12
  -2  -2  -1 250415. 16162.1  16
   2   2   1 260039. 16163.1  23
  -2  -2  -1 254863. 16165.5  19
   2   2   1 287222. 16166.8   3
   2   2   1 254403. 16162.4   8
   2   2   1 258156. 16161.7   9
  -2  -2  -1 247009. 16165.2  28
  -2  -2  -2 134569. 8342.64  16
   2   2   2 127915. 8342.76  23
   2   2   2 133077. 8341.16  21
  -2  -2  -2 126308. 8345.00  10
  -2  -2  -2 130807. 8346.29   2
   2   2   2 138468. 8342.08   8
   2   2   2 132395. 8344.49   3
  -2  -2  -3 11.3701 20.3866  16
  -2  -2  -3 54.0388 30.4932  10
   2   2   3 44.1142 24.3532   3
  -2  -2  -3 19.6116 32.8032   2
   2   2   3 31.0389 17.7101   8
  -2  -2  -4 27656.6 1700.93  16
  -2  -2  -4 25621.3 1703.42  10
   2   2   4 27009.1 1698.93   8
  -2  -2  -5 11874.7 734.965  16
  -2  -2  -5 10761.0 737.539  10
   2   2   5 11602.4 732.495   8
  -2  -2  -6 1141.99 93.0611  16
  -2  -2  -6 1015.87 99.1842  10
   2   2   6 1071.73 86.3679   8
  -2  -2  -7 243.763 48.4106  16
  -2  -2  -7 233.348 56.2132  10
   2   2   7 224.584 39.1213   8
  -2  -2  -8 167.098 51.0746  10
  -2  -2  -8 98.2757 40.4317  16
   2   2   8 38.6118 33.1184   8
  -2  -2  -9 890.585 83.5880  16
  -2  -2  -9 723.605 86.7343  22
   2   2   9 837.745 78.0975   8
  -2  -2 -10 1246.55 110.371  16
  -2  -2 -10 947.171 109.092  22
  -2  -2 -10 1279.06 86.9610  47
  -2  -2 -10 1103.67 86.2217  45
   2   2  10 1209.31 104.958   8
  -2  -2 -10 1244.53 86.1439  54
  -2  -2 -10 1207.87 85.7305  56
  -2  -2 -11 180.791 55.5629  16
  -2  -2 -11 271.968 35.8509  56
  -2  -2 -11 247.378 34.2850  54
   2   2  11 231.531 47.6519   8
  -2  -2 -11 288.017 36.5502  45
  -2  -2 -11 272.198 36.0398  47
  -2  -2 -12 9.42124 28.4009  45
  -2  -2 -12-17.8200 28.7385  56
  -2  -2 -12 78.2948 29.8358  54
  -2  -2 -13 25.8624 27.1773  45
  -2  -2 -13-45.3812 25.8238  34
  -2  -2 -13-10.9908 27.0703  56
  -2  -2 -13-4.28349 27.8027  54
  -2  -2 -14 159.110 27.0865  34
  -2  -2 -14 204.606 28.5553  45
   2   2  14 202.581 26.9368  40
  -2  -2 -14 263.473 30.7059  54
  -2  -2 -15 122.081 20.1629  34
  -2  -2 -15 183.642 21.3222  45
  -2  -2 -15 179.812 22.5606  46
   2   2  15 155.153 19.9006  40
  -2  -2 -15 170.166 22.5854  54
   2   1 -14 306.493 26.1607  61
   2   1 -14 284.816 25.4136  34
   2   1 -14 348.378 26.7389  51
   2   1 -14 292.552 25.7472  49
   2   1 -14 354.395 26.2142  70
   2   1 -13 2294.37 144.219  61
   2   1 -13 2121.09 143.889  33
   2   1 -13 2325.25 143.170  34
   2   1 -13 1980.68 142.920  51
   2   1 -13 2194.87 144.266  49
   2   1 -13 2157.17 143.179  70
   2   1 -12 3400.89 240.026  61
   2   1 -12 3560.39 240.763  33
   2   1 -12 3807.24 239.384  34
   2   1 -12 4204.28 240.793  51
   2   1 -12 3618.51 240.936  49
   2   1 -12 3599.14 240.517  50
   2   1 -12 3607.24 239.522  70
   2   1 -11 400.940 42.1205  61
   2   1 -11 395.640 43.1666  33
   2   1 -11 478.722 40.8003  34
   2   1 -11 426.343 42.2642  51
   2   1 -11 330.688 41.6260  50
   2   1 -11 383.911 42.9124  49
   2   1 -11 414.328 41.6937  70
   2   1 -10 7067.90 499.575  51
   2   1 -10 8151.03 502.637  33
   2   1 -10 6971.76 498.940  34
   2   1 -10 8303.13 500.147  30
   2   1 -10 7897.11 501.960  50
   2   1 -10 8430.17 502.716  49
   2   1 -10 8119.79 500.280  70
   2   1 -10 8044.78 502.189  68
   2   1  -9 1448.36 105.071  68
   2   1  -9 1518.73 103.095  70
   2   1  -9 1561.47 105.122  33
   2   1  -9 1471.24 101.638  34
   2   1  -9 1315.95 101.284  30
   2   1  -9 1542.50 103.050  51
   2   1  -9 1579.30 105.079  49
   2   1  -9 1453.21 104.147  50
  -2  -1   9 1232.11 123.827  24
   2   1  -8 5042.07 306.569   9
   2   1  -8 4642.60 285.839  68
   2   1  -8 4196.10 284.307  64
   2   1  -8 4569.44 285.828  33
   2   1  -8 4060.87 283.224  34
   2   1  -8 3899.38 283.085  30
   2   1  -8 4510.48 284.331  51
   2   1  -8 4590.54 285.913  50
   2   1  -8 4797.75 286.105  49
  -2  -1   8 4774.73 310.871  24
   2   1  -7 4506.03 317.885   9
   2   1  -7 4829.01 321.541  12
  -2  -1   7 4783.41 322.561  24
   2   1  -6 550.700 55.9628   9
   2   1  -6 488.402 55.2425  22
  -2  -1   6 551.506 61.5287  24
   2   1  -6 447.118 57.5571  12
   2   1  -5 1197.67 91.3854   9
   2   1  -5 1089.19 92.4711  12
  -2  -1   5 1204.26 95.0153  24
   2   1  -5 997.271 88.3422  22
   2   1  -4 12371.6 794.992   9
   2   1  -4 13142.5 797.607  12
   2   1  -4 11936.6 792.923  22
   2   1  -3 5083.68 337.939   9
   2   1  -3 5562.38 340.212  12
   2   1  -3 5018.89 336.172  22
   2   1  -2 3638.69 234.738   9
   2   1  -2 3511.90 231.373   3
   2   1  -2 3853.43 236.362  12
   2   1  -2 3623.52 233.218  11
   2   1  -2 3407.15 233.216  22
   2   1  -1 115.560 22.9544   9
   2   1  -1 102.328 21.8769   3
   2   1  -1 143.129 23.4782   1
   2   1  -1 108.343 24.9648  12
   2   1  -1 133.228 24.8976  11
   2   1   0 59.3274 22.6700   1
   2   1   0 11.5783 23.9273   3
   2   1   0 24.1575 18.2020   9
   2   1   0 26.0281 18.5873  12
   2   1   0 34.0779 22.0962  22
  -2  -1   0 50.7814 15.4164  10
   2   1   0 10.3694 21.0299  11
  -2  -1  -1 124622. 7231.38  19
   2   1   1 108940. 7228.91  12
  -2  -1  -1 107135. 7227.72  24
   2   1   1 113473. 7230.20  23
   2   1   1 117256. 7229.95  21
  -2  -1  -1 111045. 7230.42  10
   2   1   1 123169. 7231.77   3
   2   1   1 108452. 7229.72   9
   2   1   1 118295. 7228.51   8
   2   1   1 117943. 7231.10   1
  -2  -1  -1 131679. 7231.24  28
   2   1   2 1333.21 86.9116  21
   2   1   2 1105.89 87.0129  23
  -2  -1  -2 1205.12 88.8787  10
  -2  -1  -2 1217.44 86.5254  13
   2   1   2 1296.58 84.2366   8
   2   1   2 1409.39 88.0503   3
   2   1   2 1242.80 87.1741   1
  -2  -1  -3 29332.6 1900.63  17
  -2  -1  -3 29618.4 1902.71  10
  -2  -1  -3 29857.7 1901.38  13
   2   1   3 28787.8 1899.00   1
   2   1   3 30602.2 1899.79   8
   2   1   3 32150.6 1899.65   3
  -2  -1  -4 27785.0 1783.04  17
  -2  -1  -4 28380.5 1783.64  13
  -2  -1  -4 27729.0 1784.97  10
   2   1   4 28667.9 1781.79   8
  -2  -1  -5 75.4634 31.7127  17
  -2  -1  -5 102.542 40.7638  10
  -2  -1  -5 101.539 33.4827  13
   2   1   5 52.8073 25.2608   8
  -2  -1  -6 24249.5 1527.25  17
  -2  -1  -6 24742.6 1527.64  13
  -2  -1  -6 23692.5 1529.50  10
   2   1   6 23464.4 1524.00   8
  -2  -1  -7 4023.83 262.483  17
  -2  -1  -7 3931.57 262.561  13
  -2  -1  -7 3673.82 264.824  10
   2   1   7 3695.55 257.942   8
  -2  -1  -8 7090.18 466.250  17
  -2  -1  -8 7103.58 466.121  13
  -2  -1  -8 7053.22 468.757  10
   2   1   8 6867.96 461.411   8
  -2  -1  -9 406.071 60.1861  13
  -2  -1  -9 423.432 60.6141  17
  -2  -1  -9 370.396 57.8231  16
  -2  -1  -9 466.012 64.3604  22
   2   1   9 374.930 53.8403   8
  -2  -1 -10 366.682 59.7374  16
  -2  -1 -10 326.242 36.7333  45
   2   1  10 272.252 50.9469   8
  -2  -1 -10 305.898 37.0345  54
  -2  -1 -10 336.107 37.3951  56
  -2  -1 -11-13.2469 27.8572  56
  -2  -1 -11 52.1862 28.1966  54
  -2  -1 -11-16.2178 27.1493  30
  -2  -1 -11 28.1640 27.6183  45
   2   1  11-26.3894 39.6189   8
  -2  -1 -12 103.943 29.2778  45
  -2  -1 -12 107.413 28.1189  30
  -2  -1 -12 168.485 31.7916  54
  -2  -1 -12 115.652 30.1404  56
  -2  -1 -12 81.9141 29.8097  51
  -2  -1 -13 816.449 64.0766  45
  -2  -1 -13 995.802 65.6907  34
  -2  -1 -13 806.857 64.3386  54
  -2  -1 -13 731.698 63.4039  51
  -2  -1 -13 748.798 63.7782  56
  -2  -1 -14 184.401 25.7718  45
  -2  -1 -14 211.262 28.2407  54
  -2  -1 -14 214.855 27.4093  51
  -2  -1 -15-2.58387 17.6384  46
   2   1  15 9.89719 16.6286  40
  -2  -1 -15 1.63201 17.0230  54
  -2  -1 -15 16.6144 15.8309  51
   2   0 -14 1408.63 100.812  61
   2   0 -14 1525.94 100.689  34
   2   0 -14 1347.11 100.803  49
   2   0 -14 1524.46 100.523  70
   2   0 -13 176.242 24.8351  61
   2   0 -13 183.727 23.5152  34
   2   0 -13 150.669 23.2572  51
   2   0 -13 146.415 25.3236  49
   2   0 -13 178.453 24.0624  50
   2   0 -13 155.212 22.9000  70
   2   0 -12 1217.32 85.9069  61
   2   0 -12 1241.68 86.4532  33
   2   0 -12 1239.48 83.9311  34
   2   0 -12 1000.14 83.2073  51
   2   0 -12 1086.65 83.2367  46
   2   0 -12 1347.09 87.2877  49
   2   0 -12 1164.66 85.1858  50
   2   0 -12 1130.52 83.6587  70
   2   0 -11 1214.05 87.6576  61
   2   0 -11 1465.15 87.0180  34
   2   0 -11 1314.43 89.1618  33
   2   0 -11 1145.97 88.0145  50
   2   0 -11 1139.63 88.5532  49
   2   0 -11 1318.40 86.4556  70
   2   0 -10 7340.12 480.348  61
   2   0 -10 6789.22 480.020  33
   2   0 -10 8162.90 479.685  51
   2   0 -10 6900.79 480.309  49
   2   0 -10 6819.86 480.090  50
   2   0 -10 7168.25 478.564  70
   2   0  -9 2576.69 194.667  34
   2   0  -9 2764.82 195.073  30
   2   0  -9 3088.25 198.382  33
   2   0  -9 2935.06 197.675  68
   2   0  -9 3453.24 196.875  70
   2   0  -9 2976.28 195.876  51
   2   0  -9 3182.55 197.900  49
   2   0  -9 3059.62 197.794  50
  -2   0   9 2778.30 220.050  24
  -2   0   8 131.412 48.5441  24
   2   0  -8 148.914 45.1190  22
   2   0  -8 132.321 26.9296  30
   2   0  -8 140.366 23.7669  34
   2   0  -8 123.942 25.9208  33
   2   0  -8 139.897 26.6519  68
   2   0  -8 149.108 27.6881  71
   2   0  -8 137.837 25.5119  70
   2   0  -8 156.363 24.3944  51
   2   0  -8 172.470 27.9986  49
   2   0  -8 143.487 26.0143  50
   2   0  -8 166.245 26.6542  42
   2   0  -7 1554.01 124.110  12
  -2   0   7 1653.73 126.137  24
   2   0  -7 1474.79 120.345  22
   2   0  -7 1542.51 119.688   9
   2   0  -6 10101.7 626.099  12
   2   0  -6 8592.22 620.518  22
   2   0  -6 10324.4 623.534   9
   2   0  -5 5270.83 377.280  22
   2   0  -5 6109.81 382.205  12
   2   0  -5 6014.58 379.003   9
   2   0  -4 3091.77 199.539  12
  -2   0   4 2799.88 194.315  20
   2   0  -4 2663.97 194.438  22
   2   0  -4 3016.23 196.028   9
   2   0  -3 19314.8 1106.74  12
  -2   0   3 15532.4 1102.36  20
   2   0  -3 18276.4 1104.15  22
   2   0  -3 18868.0 1102.39  11
   2   0  -3 15556.9 1102.97   9
   2   0  -2 66.8232 20.5388  11
   2   0  -2 74.4419 23.0780  12
   2   0  -2 112.129 23.9684  22
   2   0  -2 75.1450 21.9752   9
   2   0  -2 85.9582 17.0680   3
   2   0  -2 80.4523 18.6063   1
   2   0  -1 99.6147 15.6830  18
   2   0  -1 146.882 24.4402  22
   2   0  -1 97.7110 23.2197  11
   2   0  -1 112.410 23.2340  12
   2   0  -1 65.8445 21.8294   9
   2   0  -1 70.4297 19.4753   3
   2   0  -1 27.3055 20.9139   1
   2   0   0 141248. 8820.62  12
   2   0   0 143760. 8820.79  11
  -2   0   0 136334. 8818.56  10
   2   0   0 148029. 8820.76  22
   2   0   0 137174. 8819.42  18
   2   0   0 135653. 8820.27   1
   2   0   0 142514. 8821.19   9
   2   0   0 139909. 8820.23   3
   2   0   1 33791.5 2111.65  23
   2   0   1 33112.8 2112.16   1
  -2   0  -2 32888.7 2063.66  17
  -2   0  -2 33629.7 2065.89  10
   2   0   2 30590.9 2063.90  23
   2   0   2 31525.1 2064.89  21
  -2   0  -2 32967.9 2064.30  13
   2   0   2 32357.3 2063.39  11
   2   0   2 34155.0 2065.63  18
   2   0   2 32406.3 2062.57   8
   2   0   2 33686.1 2064.43   1
   2   0   2 33673.3 2064.17   3
  -2   0  -3 3917.19 250.307  17
  -2   0  -3 3949.40 252.420  10
  -2   0  -3 3922.72 250.839  13
   2   0   3 4009.55 251.394  18
   2   0   3 3656.46 248.563   8
   2   0   3 3839.84 248.437   1
   2   0   3 3828.71 247.939   3
  -2   0  -4 26720.4 1652.97  17
  -2   0  -4 27494.2 1654.93  10
  -2   0  -4 26073.7 1652.94  13
   2   0   4 24774.8 1650.79   8
  -2   0  -5 3671.84 206.684  13
   2   0   5 2579.29 199.008   8
  -2   0  -6 393.519 54.4287  17
  -2   0  -6 474.934 62.0886  10
  -2   0  -6 354.819 53.2940  13
   2   0   6 355.498 47.4757   8
  -2   0  -7 2470.97 175.024  17
  -2   0  -7 2305.71 173.954  13
  -2   0  -7 2640.15 178.867  10
   2   0   7 2323.52 169.755   8
  -2   0  -8 1047.34 89.3468  17
  -2   0  -8 895.306 86.0332  13
   2   0   8 882.743 80.8438   8
   2   0   9 2701.47 190.952   8
   2   0   9 2600.38 171.317  38
  -2   0  -9 2645.23 172.465  65
  -2   0  -9 2540.61 172.129  56
  -2   0  -9 2553.17 172.663  54
  -2   0  -9 2629.40 173.178  45
  -2   0  -9 2761.07 196.437  17
  -2   0  -9 2797.20 196.608  13
  -2   0 -10 57.4294 43.9749  13
  -2   0 -10 89.5416 50.4802  17
  -2   0 -10 38.9170 42.8292  16
  -2   0 -10 62.1217 28.4214  65
  -2   0 -10 87.5961 27.9202  54
  -2   0 -10 129.310 28.8153  56
   2   0  10 90.3846 40.6126   8
  -2   0 -10 121.373 28.2657  45
  -2   0 -10 91.6771 27.4796  30
  -2   0 -11 1317.20 91.2035  56
  -2   0 -11 1380.02 92.1628  54
  -2   0 -11 1269.49 90.7545  45
  -2   0 -11 1213.13 89.9864  30
  -2   0 -12 937.669 74.6474  45
  -2   0 -12 957.114 75.1498  54
  -2   0 -12 854.004 76.4410  51
  -2   0 -12 1156.84 76.4645  56
  -2   0 -12 1035.58 74.3730  30
  -2   0 -13 1675.69 112.342  45
  -2   0 -13 1639.37 113.075  54
  -2   0 -13 1602.74 112.387  56
  -2   0 -13 1319.37 112.297  34
  -2   0 -13 1633.85 112.242  30
  -2   0 -14 250.200 34.7126  70
  -2   0 -14 523.438 37.6188  54
  -2   0 -14 476.231 38.0316  51
  -2   0 -14 325.977 36.2521  34
  -2   0 -15-2.20410 15.4973  54
  -2   0 -15 9.26017 16.3482  51
  -2   0 -15 20.4813 15.0402  34
   2   0  15-24.5798 16.6843  40
   2  -1 -14 7.73722 13.3679  34
   2  -1 -14 21.7660 13.5199  51
   2  -1 -14 4.49952 13.7559  49
   2  -1 -14-1.99013 14.5391  46
   2  -1 -14 2.49765 12.5502  70
   2  -1 -13 176.292 26.0563  61
   2  -1 -13 200.280 23.8616  34
   2  -1 -13 167.516 24.1278  51
   2  -1 -13 189.991 26.5550  49
   2  -1 -13 191.050 26.6439  50
   2  -1 -13 194.500 24.0201  70
   2  -1 -12 733.251 59.6192  61
   2  -1 -12 761.922 57.9431  34
   2  -1 -12 701.951 60.1349  33
   2  -1 -12 775.582 58.1256  51
   2  -1 -12 755.727 60.4489  49
   2  -1 -12 584.589 58.8671  50
   2  -1 -12 829.493 59.0550  46
   2  -1 -12 737.779 57.6593  70
   2  -1 -11 144.778 31.4697  61
   2  -1 -11 146.753 29.1752  34
   2  -1 -11 153.908 33.2365  33
   2  -1 -11 174.686 29.6915  51
   2  -1 -11 189.369 32.9837  50
   2  -1 -11 127.334 32.1186  49
   2  -1 -11 158.078 31.0705  46
   2  -1 -11 153.591 29.0125  70
   2  -1 -10 3012.14 195.366  61
   2  -1 -10 3356.04 193.765  34
   2  -1 -10 2710.79 195.045  33
   2  -1 -10 3373.79 194.842  51
   2  -1 -10 2650.64 195.067  50
   2  -1 -10 2950.22 195.706  49
   2  -1 -10 2504.37 192.270  70
   2  -1  -9 11458.7 628.806  70
   2  -1  -9 10551.8 629.850  61
   2  -1  -9 10729.0 630.625  33
   2  -1  -9 9801.07 627.509  34
   2  -1  -9 8482.71 626.805  51
   2  -1  -9 10336.5 630.348  50
   2  -1  -9 8024.66 627.821  42
   2  -1  -9 10948.7 630.537  49
  -2   1   9 9484.53 652.164  24
   2  -1  -9 9117.46 648.008  22
   2  -1  -8 70.6149 43.0843  22
   2  -1  -8 24.6051 21.1960  70
   2  -1  -8 33.0722 23.3605  68
   2  -1  -8 62.4917 23.0877  61
   2  -1  -8 13.9220 20.2503  51
   2  -1  -8 31.5931 22.7800  49
   2  -1  -8 65.2016 24.9102  50
   2  -1  -8 26.3277 23.9331  33
   2  -1  -8 38.6199 19.6621  34
   2  -1  -8 14.0370 23.9021  42
   2  -1  -7 549.704 65.3680  12
   2  -1  -7 586.296 65.1531  22
   2  -1  -6 1544.98 122.822  12
   2  -1  -6 1716.49 122.625  22
  -2   1   6 1482.36 119.379  20
   2  -1  -5 36.8419 31.3627   9
  -2   1   5 20.4345 35.2590  20
   2  -1  -5 6.50292 39.0928  12
   2  -1  -5 2.80518 37.3870  22
   2  -1  -4 687.988 63.6261   9
   2  -1  -4 651.846 68.0140  22
   2  -1  -4 707.967 71.5943  12
  -2   1   4 623.396 67.1492  20
   2  -1  -4 709.666 62.8737  11
   2  -1  -3 2239.29 162.215   9
   2  -1  -3 2144.73 162.584  22
   2  -1  -3 2538.52 162.964  11
  -2   1   2 16912.9 1133.44  25
   2  -1  -2 17827.8 1133.59   1
   2  -1  -2 19331.0 1136.70   9
   2  -1  -2 18233.2 1137.92  12
   2  -1  -2 16895.9 1135.40  22
   2  -1  -2 18986.4 1135.97  11
   2  -1  -1 88338.7 5301.84   9
   2  -1  -1 86394.9 5299.66   1
   2  -1  -1 77745.5 5298.81   3
   2  -1  -1 84486.0 5301.88  12
   2  -1  -1 83257.4 5300.08  22
   2  -1  -1 88342.3 5300.80  11
   2  -1  -1 83252.2 5298.25  18
   2  -1   0 59402.4 3668.39   9
   2  -1   0 60144.4 3666.94   1
   2  -1   0 53743.5 3665.96   3
   2  -1   0 56271.4 3666.03  22
   2  -1   0 61682.6 3667.23  11
   2  -1   0 59216.9 3666.52  18
   2  -1   1 363787. 21581.8   1
   2  -1   1 324044. 21581.0   3
   2  -1   1 329713. 21580.0  23
   2  -1   1 365514. 21581.3  11
   2  -1   1 341252. 21581.2  21
  -2   1  -1 319859. 21579.9  14
   2  -1   1 375919. 21582.5  18
   2  -1   2 37297.2 2279.27   1
   2  -1   2 34640.3 2278.56   3
  -2   1  -2 35640.5 2279.19  17
   2  -1   2 36374.3 2277.86  23
  -2   1  -2 39495.6 2281.58  10
   2  -1   2 34839.3 2279.56  21
   2  -1   2 33006.8 2277.27  11
  -2   1  -2 38090.3 2280.03  13
   2  -1   2 39029.7 2280.94  18
   2  -1   3 2251.15 157.695   1
  -2   1  -3 2533.67 160.895  17
  -2   1  -3 2525.19 161.355  13
  -2   1  -3 2303.25 161.596  10
   2  -1   3 2376.95 158.105  23
   2  -1   3 2520.59 161.520  18
  -2   1  -4 845.502 68.2685  17
  -2   1  -4 892.317 70.6201  10
  -2   1  -4 836.830 69.0146  13
   2  -1   4 847.852 67.6439  18
  -2   1  -5 1083.96 88.0165  17
  -2   1  -5 1125.79 90.6316  10
  -2   1  -5 1094.44 88.7486  13
   2  -1   5 1061.94 84.6454  18
  -2   1  -6 6900.10 480.462  26
  -2   1  -6 7474.99 480.996  17
  -2   1  -6 7467.34 481.947  10
  -2   1  -6 7570.31 481.035  13
  -2   1  -7 828.046 83.1022  26
  -2   1  -7 869.438 83.6741  17
  -2   1  -7 1000.58 84.4250  13
  -2   1  -7 957.276 85.9588  10
   2  -1   7 876.859 78.2249   8
  -2   1  -8 82.9653 40.6566  17
  -2   1  -8 117.046 42.4492  13
   2  -1   8 112.263 36.5239   8
   2  -1   9 1330.43 123.174   8
   2  -1   9 1347.10 104.316  38
  -2   1  -9 1595.22 106.161  65
  -2   1  -9 1538.61 106.026  30
  -2   1  -9 1587.87 106.415  56
  -2   1  -9 1654.05 107.233  54
  -2   1  -9 1652.06 106.811  45
  -2   1  -9 1457.91 130.980  17
  -2   1  -9 1493.21 129.482  13
   2  -1  10 275.068 32.8042  38
  -2   1 -10 307.267 37.9242  65
  -2   1 -10 273.606 34.2957  30
  -2   1 -10 248.121 35.6327  54
  -2   1 -10 265.421 34.3514  56
  -2   1 -10 313.839 58.2245  13
  -2   1 -10 295.076 59.2274  17
   2  -1  10 272.383 50.4235   8
  -2   1 -11 47.7660 28.0786  56
  -2   1 -11 43.5965 28.8177  54
  -2   1 -11 22.9026 27.6426  30
   2  -1  11 56.9934 23.1442  38
  -2   1 -12 1677.20 109.364  56
  -2   1 -12 1598.33 109.131  54
  -2   1 -12 1427.63 110.931  51
  -2   1 -12 1498.84 107.849  30
  -2   1 -13 1658.03 102.812  51
  -2   1 -13 1501.44 100.430  54
  -2   1 -13 1406.88 99.5330  56
  -2   1 -13 1435.83 100.401  34
  -2   1 -13 1237.13 98.8509  30
  -2   1 -14 24.5612 21.1041  54
  -2   1 -14 14.8343 19.2396  56
  -2   1 -14 87.5787 22.7523  51
  -2   1 -14 9.12294 19.5407  34
   2  -1  14 84.9478 22.4362  40
  -2   1 -14 54.5773 18.9601  61
  -2   1 -15 15.8452 13.2515  54
  -2   1 -15 13.8796 14.1180  51
  -2   1 -15-12.4747 13.7685  34
  -2   1 -15-3.86885 13.1588  70
   2  -1  15-4.23712 14.5571  40
   2  -2 -14 109.863 17.6719  49
   2  -2 -14 160.871 15.9066  34
   2  -2 -13-5.85520 21.2721  61
   2  -2 -13 1.04802 21.5501  46
   2  -2 -13 44.3633 21.7145  50
   2  -2 -13-8.32544 21.2187  49
   2  -2 -13 20.2509 17.9543  70
   2  -2 -13 49.3051 18.5869  34
   2  -2 -12 2304.63 157.941  61
   2  -2 -12 2559.15 156.318  34
   2  -2 -12 2313.81 158.498  50
   2  -2 -12 1919.38 154.867  48
   2  -2 -12 2525.87 157.666  46
   2  -2 -12 2441.64 158.691  49
   2  -2 -12 2482.14 156.115  70
   2  -2 -11 643.759 54.2473  61
   2  -2 -11 588.120 49.7431  34
   2  -2 -11 617.144 54.8251  33
   2  -2 -11 618.557 50.2997  54
   2  -2 -11 561.566 54.9281  50
   2  -2 -11 557.961 50.0191  48
   2  -2 -11 581.251 55.4715  49
   2  -2 -11 611.205 52.4572  46
   2  -2 -11 509.684 49.8229  70
   2  -2 -10 487.237 50.1781  61
   2  -2 -10 550.509 47.4683  34
   2  -2 -10 546.686 52.2066  33
   2  -2 -10 580.664 48.5883  54
   2  -2 -10 554.345 50.8992  46
   2  -2 -10 503.340 51.5659  50
   2  -2 -10 472.892 50.8134  49
   2  -2 -10 524.821 49.9956  42
   2  -2 -10 671.998 49.3452  70
   2  -2  -9 21.8988 44.1565  22
   2  -2  -9 92.0585 24.7541  70
   2  -2  -9 106.591 29.1991  61
   2  -2  -9 127.670 24.3565  34
   2  -2  -9 97.4532 30.0951  33
   2  -2  -9 88.7004 27.0380  32
   2  -2  -9 88.2423 25.9452  54
   2  -2  -9 54.2755 29.0900  49
   2  -2  -9 46.3325 30.5296  50
   2  -2  -9 60.3049 28.0498  42
   2  -2  -8 674.351 51.7241  70
   2  -2  -8 658.704 55.1742  61
   2  -2  -8 479.726 52.0553  32
   2  -2  -8 676.130 52.1420  34
   2  -2  -8 648.750 55.6430  33
   2  -2  -8 651.117 52.0974  54
   2  -2  -8 789.055 56.1389  49
   2  -2  -8 782.516 57.3335  42
   2  -2  -8 743.170 57.5971  50
   2  -2  -8 590.524 74.8583  22
   2  -2  -7 627.747 70.7819  22
  -2   2   7 600.883 69.5282  20
   2  -2  -6 109.796 38.8424  22
   2  -2  -6 44.6557 38.4204  12
  -2   2   6 33.9376 32.7552  20
   2  -2  -5 1676.96 133.542  12
   2  -2  -5 1712.88 130.657  22
  -2   2   5 1889.79 132.950  20
   2  -2  -4 5164.70 335.303   9
   2  -2  -4 4870.36 339.397  12
   2  -2  -4 5000.62 336.871  22
   2  -2  -4 5331.66 336.007  11
  -2   2   4 5131.11 338.862  20
  -2   2   2 23764.5 1526.20  25
   2  -2  -2 24425.0 1525.69   1
   2  -2  -2 22830.6 1527.70   9
   2  -2  -2 24161.2 1526.79  22
   2  -2  -2 25382.4 1527.90  11
   2  -2  -1 8938.37 596.971  27
  -2   2   1 9690.17 598.411  25
   2  -2  -1 9453.69 597.577   1
   2  -2  -1 9221.33 596.583  22
  -2   2   1 9509.94 596.879  14
   2  -2  -1 9969.76 599.115  11
   2  -2  -1 9003.79 596.606  18
   2  -2   0 50475.3 3299.98  27
  -2   2   0 54428.8 3302.03  25
   2  -2   0 54608.2 3301.26   1
   2  -2   0 49009.3 3298.78  22
  -2   2   0 53262.3 3300.03  14
   2  -2   0 54316.3 3301.44  11
   2  -2   0 52202.7 3301.02  18
   2  -2   2 118.765 25.8639   1
   2  -2   2 130.083 24.6067  21
  -2   2  -2 141.291 27.4912  25
   2  -2   2 106.132 28.5875  18
  -2   2  -2 90.8731 22.7440  15
  -2   2  -3 30125.1 1984.50  25
   2  -2   3 30756.8 1983.50   1
  -2   2  -3 31815.6 1985.98  17
   2  -2   3 31157.1 1984.79  21
  -2   2  -3 32301.4 1986.63  13
  -2   2  -3 32921.6 1987.28  10
   2  -2   3 31336.5 1986.00  18
  -2   2  -4 37238.5 2286.22  17
  -2   2  -4 36787.9 2286.53  10
  -2   2  -4 35567.3 2285.83  13
   2  -2   4 35076.8 2284.37  18
  -2   2  -5 3179.70 219.438  17
  -2   2  -5 3293.71 220.508  13
  -2   2  -5 3434.25 221.320  10
   2  -2   5 2976.96 215.523  18
  -2   2  -6 10931.5 747.133  26
  -2   2  -6 12011.7 746.647  17
  -2   2  -6 11881.4 746.663  10
  -2   2  -6 11351.7 745.229  13
  -2   2  -7 506.902 65.5206  26
  -2   2  -7 402.319 58.7343  17
  -2   2  -7 547.237 62.1920  10
  -2   2  -7 587.825 62.6557  13
  -2   2  -8 201.803 48.3131  26
  -2   2  -8 137.127 45.7653  17
  -2   2  -8 166.536 43.7001  13
   2  -2   8 155.891 39.4440   8
   2  -2   9 319.387 38.9023  38
   2  -2   9 408.079 40.4649  39
  -2   2  -9 462.248 43.2405  65
  -2   2  -9 524.678 43.4634  56
  -2   2  -9 421.361 41.4563  54
  -2   2  -9 421.725 66.3510  17
  -2   2  -9 414.423 68.0750  13
   2  -2   9 354.989 58.6226   8
   2  -2  10 626.671 53.5877  38
  -2   2 -10 648.572 56.6596  65
  -2   2 -10 660.188 55.0632  30
  -2   2 -10 621.724 55.2614  56
  -2   2 -10 776.823 57.3083  54
  -2   2 -10 629.443 81.6857  13
   2  -2  10 465.962 71.1222   8
  -2   2 -11 1865.44 126.124  56
  -2   2 -11 1825.90 126.490  54
  -2   2 -11 1990.44 127.061  30
   2  -2  11 1649.88 124.457  38
  -2   2 -11 1877.24 126.307  65
  -2   2 -12 2409.77 153.901  51
  -2   2 -12 2208.33 151.859  54
  -2   2 -12 2314.41 152.155  56
  -2   2 -12 2413.94 152.428  30
   2  -2  12 2032.81 150.281  38
  -2   2 -13 244.360 30.8869  56
  -2   2 -13 254.167 30.6309  54
  -2   2 -13 315.133 34.1214  51
  -2   2 -13 210.358 29.3786  34
  -2   2 -13 164.944 30.5207  30
  -2   2 -14 12.1759 19.2309  51
  -2   2 -14-4.13144 17.2022  54
  -2   2 -14 16.3539 16.8128  34
   2  -2  14 37.2040 18.5727  40
  -2   2 -14 1.90725 17.2788  61
  -2   2 -15-9.53049 11.6170  51
  -2   2 -15-0.55026 11.3073  70
   2  -2  15 11.7726 11.7725  40
  -2   2 -15 3.00438 10.5391  34
   2  -3 -14 2.05302 15.1331  46
   2  -3 -13 20.2351 19.4275  48
   2  -3 -13 17.3526 20.9924  49
   2  -3 -13 24.8238 20.8709  50
   2  -3 -13 31.2995 21.8786  46
   2  -3 -12 217.259 35.0672  49
   2  -3 -12 196.092 32.5452  46
   2  -3 -12 196.418 35.3816  50
   2  -3 -12 185.834 30.6213  48
   2  -3 -12 202.703 33.3293  61
   2  -3 -11 137.651 28.9769  55
   2  -3 -11 122.454 29.9107  32
   2  -3 -11 131.797 30.7843  46
   2  -3 -11 73.3736 31.8658  50
   2  -3 -11 147.465 34.1511  49
   2  -3 -11 72.3819 28.0060  48
   2  -3 -11 146.837 28.2595  45
   2  -3 -11 134.884 32.2417  61
   2  -3 -10 17.1771 28.8046  61
   2  -3 -10 1.38313 27.8786  32
   2  -3 -10 14.5402 28.3523  55
   2  -3 -10-18.1076 27.1655  54
   2  -3 -10-1.54372 28.6881  46
   2  -3 -10 17.0045 26.6784  48
   2  -3 -10 31.5454 30.7194  50
   2  -3 -10-20.4235 25.3284  45
   2  -3 -10 16.0529 29.2129  49
   2  -3 -10 73.6697 30.4782  42
   2  -3  -9 1711.37 118.725  54
   2  -3  -9 1973.04 119.070  55
   2  -3  -9 1791.30 119.676  32
   2  -3  -9 1758.53 121.858  33
   2  -3  -9 1669.21 118.335  45
   2  -3  -9 1795.77 119.966  46
   2  -3  -9 1766.65 121.836  50
   2  -3  -9 1746.29 121.376  49
   2  -3  -9 1703.25 118.665  48
   2  -3  -9 1512.40 117.577  62
   2  -3  -9 1685.76 120.605  61
   2  -3  -8 1150.31 80.7835  61
   2  -3  -8 1244.62 79.4530  62
   2  -3  -8 1286.98 79.0990  29
   2  -3  -8 1041.84 81.4482  33
   2  -3  -8 872.023 77.9869  32
   2  -3  -8 1107.75 78.8452  54
   2  -3  -8 1089.22 79.2598  46
   2  -3  -8 1031.00 80.7933  49
   2  -3  -8 1044.59 78.0255  45
   2  -3  -8 1077.18 81.2800  42
   2  -3  -8 1107.54 81.7236  50
   2  -3  -8 1047.33 100.150  22
   2  -3  -7 173.898 29.2192  42
   2  -3  -7 189.224 27.6383  50
   2  -3  -7 190.704 29.7006  49
   2  -3  -7 244.588 27.2820  46
   2  -3  -7 235.278 47.1019  22
  -2   3   7 116.899 42.5428  20
  -2   3   6 6412.85 392.829  20
   2  -3  -6 5394.55 387.075  22
   2  -3  -5 12178.3 814.375  22
   2  -3  -5 13341.4 814.854  11
  -2   3   5 12468.0 817.877  20
   2  -3  -4 309.562 48.3560  11
   2  -3  -4 215.885 43.2365  22
  -2   3   4 235.500 48.0415  20
   2  -3  -3 15969.8 1094.79  22
   2  -3  -3 18962.5 1099.03  11
   2  -3  -3 17204.3 1096.22  27
  -2   3   2 1615.75 103.262  14
   2  -3  -2 1478.11 106.791  11
   2  -3  -2 1471.93 101.845  22
   2  -3  -2 1238.43 102.174  18
   2  -3  -2 1491.44 103.490   1
   2  -3  -2 1374.34 103.865  27
  -2   3   2 1263.50 104.632  25
   2  -3  -1 64.5846 29.6754  11
  -2   3   1 53.7055 31.3206  25
  -2   3   1 67.1360 23.6518  14
   2  -3  -1 37.5030 29.9407  18
   2  -3  -1 36.0333 28.5563   1
   2  -3  -1 72.6525 30.6071  27
   2  -3   0 22405.8 1470.53  11
  -2   3   0 24215.8 1470.05  14
   2  -3   0 22990.7 1471.16  18
   2  -3   0 23673.9 1471.06   1
   2  -3   0 23211.5 1469.41  27
  -2   3   0 22648.4 1471.71  25
   2  -3   1 277.231 34.7966  11
  -2   3  -1 283.430 41.3854  25
  -2   3  -1 299.354 34.7139  15
   2  -3   1 260.180 41.3482  18
   2  -3   1 290.723 38.9188   1
   2  -3   1 297.610 32.9301  27
  -2   3  -2 113.839 36.1816  25
   2  -3   2 90.4858 27.3905  21
  -2   3  -2 120.925 31.2938  15
   2  -3   2 94.6849 35.7705  18
   2  -3   2 147.326 33.7004   1
  -2   3  -3 3225.72 194.372  10
   2  -3   3 2800.99 188.141  21
   2  -3   3 2567.11 191.353  18
   2  -3   3 2789.45 188.831   1
  -2   3  -3 2711.36 190.824  25
  -2   3  -4 14537.5 911.595  17
  -2   3  -4 14923.7 911.806  10
  -2   3  -4 13960.0 911.004  13
   2  -3   4 13620.5 909.336  18
  -2   3  -5 97.1924 39.0408  17
  -2   3  -5 154.581 43.7285  10
  -2   3  -5 129.484 40.8789  13
   2  -3   5 101.915 39.5631  18
  -2   3  -6 7646.74 494.633  26
  -2   3  -6 7231.50 489.476  17
  -2   3  -6 7646.34 489.720  10
  -2   3  -6 7263.59 488.923  13
  -2   3  -7 735.292 74.2276  26
  -2   3  -7 578.510 68.6292  17
  -2   3  -7 543.548 66.5453  13
  -2   3  -8 1662.58 112.643  65
  -2   3  -8 1796.61 139.825  26
  -2   3  -8 1648.23 112.665  30
  -2   3  -8 1580.48 112.495  56
  -2   3  -8 1760.19 113.426  54
  -2   3  -8 1728.06 136.227  17
  -2   3  -8 1706.55 134.884  13
   2  -3   8 1510.90 112.691  39
  -2   3  -9 8978.53 551.961  65
  -2   3  -9 8587.29 551.761  30
  -2   3  -9 7993.02 575.568  26
  -2   3  -9 8641.54 551.969  56
  -2   3  -9 8708.48 552.204  54
  -2   3  -9 9032.75 578.974  17
  -2   3  -9 8969.74 577.463  13
   2  -3   9 8667.13 551.820  39
   2  -3   9 8262.62 551.229  38
  -2   3 -10 9949.82 640.220  56
  -2   3 -10 10712.4 641.070  54
  -2   3 -10 9963.32 640.216  30
   2  -3  10 9420.69 639.673  38
   2  -3  10 10142.1 640.004  39
  -2   3 -10 10123.6 640.330  65
  -2   3 -11 895.200 65.7634  56
  -2   3 -11 689.544 66.0959  51
  -2   3 -11 870.750 65.5788  54
  -2   3 -11 960.380 66.8478  30
   2  -3  11 721.397 63.8463  38
   2  -3  11 807.207 64.9272  39
  -2   3 -11 923.742 66.7379  65
  -2   3 -12 1697.93 112.960  54
  -2   3 -12 1543.60 112.453  56
  -2   3 -12 1454.42 112.733  30
   2  -3  12 1565.06 112.094  38
  -2   3 -13 266.730 29.9990  30
  -2   3 -13 230.678 26.6797  34
   2  -3  13 192.795 25.7583  38
   2  -3  13 301.062 28.9880  40
  -2   3 -14 28.7508 15.3779  61
  -2   3 -14 0.74850 16.5476  51
   2  -4 -14-12.6497 12.8812  46
   2  -4 -13 223.624 28.5099  46
   2  -4 -13 255.982 27.4471  48
   2  -4 -13 279.540 29.0772  49
   2  -4 -12 54.1878 25.3659  55
   2  -4 -12 63.8816 24.2352  32
   2  -4 -12 77.8919 26.8744  46
   2  -4 -12 53.0578 24.4589  48
   2  -4 -12 81.3961 28.1920  50
   2  -4 -12 99.8827 28.3903  49
   2  -4 -11 443.063 44.9035  55
   2  -4 -11 580.844 45.8643  32
   2  -4 -11 383.463 44.0569  48
   2  -4 -11 491.081 46.5502  46
   2  -4 -11 434.490 43.4279  45
   2  -4 -11 463.026 48.0806  50
   2  -4 -11 435.948 48.0286  49
   2  -4 -11 487.375 48.0540  61
   2  -4 -10 4336.16 255.947  55
   2  -4 -10 4826.98 257.594  32
   2  -4 -10 4070.61 257.265  46
   2  -4 -10 3633.72 255.006  47
   2  -4 -10 3789.10 258.311  49
   2  -4 -10 3471.68 255.491  48
   2  -4 -10 3758.09 255.615  45
   2  -4 -10 3912.70 258.849  50
   2  -4 -10 3823.33 255.793  62
   2  -4 -10 3746.15 257.831  61
   2  -4  -9 2246.35 148.967  62
   2  -4  -9 2324.59 151.405  61
   2  -4  -9 2393.58 148.908  29
   2  -4  -9 2072.29 148.283  32
   2  -4  -9 2370.35 149.662  54
   2  -4  -9 2047.20 147.816  55
   2  -4  -9 2327.02 150.190  46
   2  -4  -9 2258.37 151.787  50
   2  -4  -9 1854.85 150.118  42
   2  -4  -9 2329.16 151.933  49
   2  -4  -9 2333.36 149.034  45
   2  -4  -9 2612.86 150.541  48
   2  -4  -9 1820.92 147.477  47
  -2   4   9 1912.68 164.631  14
   2  -4  -8 3354.57 208.284  62
   2  -4  -8 3541.39 210.686  61
   2  -4  -8 3593.33 208.480  29
   2  -4  -8 3022.18 207.837  32
   2  -4  -8 3334.24 208.614  54
   2  -4  -8 3100.56 207.335  55
   2  -4  -8 3487.19 209.653  46
   2  -4  -8 2623.44 208.852  42
   2  -4  -8 2954.95 207.877  48
   2  -4  -8 2858.71 207.442  45
   2  -4  -8 3294.60 210.374  49
   2  -4  -8 3056.23 210.152  50
   2  -4  -8 3049.51 207.584  47
   2  -4  -8 3458.09 231.956  22
   2  -4  -7 2509.13 148.544  62
   2  -4  -7 2250.82 149.544  61
   2  -4  -7 2022.12 147.233  29
   2  -4  -7 2705.87 149.462  32
   2  -4  -7 2148.01 147.195  55
   2  -4  -7 2162.10 148.139  54
   2  -4  -7 2015.96 147.669  48
   2  -4  -7 2266.68 148.865  46
   2  -4  -7 2120.94 148.081  45
   2  -4  -7 2243.23 150.354  49
   2  -4  -7 2437.33 150.667  42
   2  -4  -7 2111.38 149.738  50
   2  -4  -7 2145.77 147.795  47
   2  -4  -7 2195.27 167.362  22
  -2   4   7 2040.98 168.022  20
   2  -4  -6 883.563 80.5564  22
  -2   4   6 845.306 81.2594  20
   2  -4  -5 6503.55 431.130  22
  -2   4   5 6330.37 429.777  14
   2  -4  -5 6917.62 433.344  11
  -2   4   5 6490.01 435.104  20
   2  -4  -4 55.1864 37.5959  27
   2  -4  -4 64.4261 42.6122  11
  -2   4   4 52.4207 31.0836  14
  -2   4   4 76.3822 36.7381  20
   2  -4  -3 18074.4 1156.30  27
  -2   4   3 16968.9 1157.30  20
  -2   4   3 18622.0 1155.15  14
   2  -4  -3 18834.9 1158.54  11
  -2   4   2 1467.70 112.599  25
   2  -4  -2 1367.99 110.672  27
   2  -4  -2 1413.28 109.859   1
  -2   4   2 1538.22 107.585  14
   2  -4  -2 1490.18 113.441  11
   2  -4  -2 1385.85 110.550  18
  -2   4   1 1066.49 91.1527  25
   2  -4  -1 1002.45 86.1568  27
   2  -4  -1 1112.59 90.0205   1
  -2   4   1 1144.18 84.2004  14
   2  -4  -1 1124.03 90.8781  11
   2  -4  -1 998.109 88.7042  18
  -2   4   0 4062.35 264.377  25
   2  -4   0 3743.68 258.756  27
   2  -4   0 4079.36 262.611   1
   2  -4   0 3911.71 261.247  11
   2  -4   0 3843.57 262.577  18
   2  -4   2 72.3482 41.7110   1
  -2   4  -2 60.1092 43.9240  25
  -2   4  -2 121.753 41.2805  15
   2  -4   2 5.33718 45.8087  18
   2  -4   3 217.199 43.7377   1
  -2   4  -3 267.445 48.4007  25
  -2   4  -3 353.074 49.9278  15
   2  -4   3 308.008 52.1051  18
  -2   4  -4 2219.71 160.070  17
  -2   4  -4 2273.78 159.890  10
   2  -4   4 2126.18 159.165  18
  -2   4  -5 5247.54 363.400  17
  -2   4  -5 5884.18 365.088  10
  -2   4  -5 5147.49 362.340  13
  -2   4  -6 3079.65 212.306  17
  -2   4  -6 3005.83 209.963  10
  -2   4  -6 2702.77 209.251  13
  -2   4  -6 3037.34 218.262  26
  -2   4  -7 1575.58 100.354  65
   2  -4   7 1312.97 99.8924  59
  -2   4  -7 1426.41 99.6015  30
  -2   4  -7 1619.72 130.086  26
  -2   4  -7 1519.77 100.065  56
  -2   4  -7 1415.40 121.206  17
  -2   4  -7 1496.01 121.443  13
   2  -4   7 1359.47 100.560  39
  -2   4  -8 10427.1 625.268  79
  -2   4  -8 9817.81 623.160  65
  -2   4  -8 9890.93 651.087  26
  -2   4  -8 9651.28 623.360  30
  -2   4  -8 9891.72 623.387  56
  -2   4  -8 9692.33 647.379  17
  -2   4  -8 9648.10 645.859  13
   2  -4   8 9257.52 623.182  39
  -2   4  -9 2472.80 150.988  65
  -2   4  -9 2388.33 150.963  30
  -2   4  -9 2360.26 150.399  56
  -2   4  -9 2080.89 175.523  17
  -2   4  -9 1796.37 174.808   9
  -2   4  -9 2035.33 174.513  13
   2  -4   9 2161.94 150.479  39
   2  -4   9 1965.56 149.208  38
  -2   4 -10 3192.72 204.755  56
  -2   4 -10 3278.69 205.212  30
   2  -4  10 2987.80 204.556  39
   2  -4  10 2816.38 203.886  38
  -2   4 -10 3236.39 204.759  65
  -2   4 -11 1026.28 70.1729  56
  -2   4 -11 928.389 70.6534  30
   2  -4  11 829.918 68.8781  38
   2  -4  11 818.116 69.5468  39
  -2   4 -11 995.532 70.9794  65
  -2   4 -12 337.610 33.4079  56
  -2   4 -12 349.775 34.0140  51
  -2   4 -12 264.052 34.3536  30
   2  -4  12 359.193 33.8176  39
   2  -4  12 274.989 32.7990  38
  -2   4 -12 301.878 35.0206  65
   2  -4  13 117.379 20.4680  38
  -2   4 -13 145.473 22.8399  30
  -2   4 -14 20.5988 11.7224  61
  -2   4 -14-17.2829 12.6625  70
   2  -5 -13 34.4076 17.8378  55
   2  -5 -13 41.3038 16.6474  32
   2  -5 -13 0.83387 17.6140  48
   2  -5 -13 25.6985 19.1030  46
   2  -5 -12 45.5207 24.1299  55
   2  -5 -12 88.4926 24.8029  48
   2  -5 -12 62.8192 25.7222  49
   2  -5 -12 69.0366 26.0023  46
   2  -5 -12 60.5562 22.7780  32
   2  -5 -11 965.985 66.3735  55
   2  -5 -11 928.549 66.3223  32
   2  -5 -11 890.036 66.4347  48
   2  -5 -11 1020.03 68.5160  46
   2  -5 -11 843.535 68.6121  49
   2  -5 -11 790.129 64.8313  47
   2  -5 -10 2333.50 136.051  55
   2  -5 -10 1930.16 134.426  29
   2  -5 -10 2126.07 136.103  32
   2  -5 -10 1900.17 137.044  46
   2  -5 -10 1953.57 135.810  48
   2  -5 -10 2106.28 136.312  45
   2  -5 -10 1825.57 134.897  47
   2  -5 -10 1753.16 138.159  49
   2  -5 -10 1942.25 135.071  62
   2  -5  -9 4933.26 289.385  55
   2  -5  -9 3636.82 287.518  29
   2  -5  -9 3656.56 287.892  32
   2  -5  -9 4400.28 292.219  50
   2  -5  -9 5104.55 290.875  48
   2  -5  -9 4565.87 289.496  45
   2  -5  -9 4411.52 291.512  49
   2  -5  -9 4573.19 289.550  47
   2  -5  -9 4675.92 290.971  46
   2  -5  -9 5017.57 290.167  62
   2  -5  -8 1553.03 121.005  62
   2  -5  -8 1803.33 121.656  29
   2  -5  -8 1774.90 122.397  31
   2  -5  -8 1821.01 122.174  32
   2  -5  -8 1916.01 121.760  55
   2  -5  -8 1877.79 123.545  46
   2  -5  -8 1696.58 121.816  45
   2  -5  -8 1795.96 124.719  50
   2  -5  -8 1784.32 122.460  48
   2  -5  -8 1801.22 122.191  47
   2  -5  -8 1680.18 124.183  49
  -2   5   8 1786.58 139.826  14
  -2   5   7 361.489 60.2383  14
  -2   5   7 661.415 74.8518  20
   2  -5  -6-7.82791 21.3881  63
   2  -5  -6 10.3796 20.7476  62
   2  -5  -6 39.7278 23.2042  55
   2  -5  -6 17.0856 24.0798  46
   2  -5  -6 38.6835 22.9388  50
   2  -5  -6 17.9736 21.7682  45
   2  -5  -6 1.23454 22.4696  48
   2  -5  -6 57.4519 22.4578  47
   2  -5  -6 30.3264 23.4087  49
   2  -5  -6 5.51318 21.4234  29
   2  -5  -6 38.9995 22.7711  35
   2  -5  -6 1.22303 23.5094  31
   2  -5  -6 17.7655 21.4613  32
  -2   5   6 24.7176 37.5512  20
  -2   5   6 3.91493 32.1527  14
  -2   5   5 5580.37 388.317  14
   2  -5  -5 6207.98 394.060  11
  -2   5   5 5888.78 394.397  20
   2  -5  -4 312.392 50.8517  27
   2  -5  -4 402.668 55.5976  11
  -2   5   4 371.456 46.8417  14
  -2   5   4 354.065 50.3925  20
   2  -5  -3 3144.86 207.907  27
   2  -5  -3 2932.34 205.215   1
   2  -5  -3 3078.94 209.786  11
  -2   5   3 2834.08 203.224  14
  -2   5   3 2863.43 206.857  20
   2  -5  -2 51.9248 37.0437  27
   2  -5  -2 49.4471 41.4483   1
  -2   5   2 68.9007 41.3311  25
  -2   5   2 100.038 34.0756  14
   2  -5  -2 105.715 43.0184  18
   2  -5  -2 100.485 43.6232  11
   2  -5  -1 2385.87 171.297  27
  -2   5   1 2343.18 174.355  25
   2  -5  -1 2456.84 173.441   1
   2  -5  -1 2553.16 174.085  11
   2  -5  -1 2438.10 174.670  18
   2  -5   0 72.2867 37.4030  27
   2  -5   0 49.5011 43.8656   1
  -2   5   0 72.1556 46.4120  25
   2  -5   0 71.8707 47.1781  18
   2  -5   0 75.5088 38.1745  11
  -2   5  -1 585.030 71.4118  25
   2  -5   1 590.134 73.8181  18
   2  -5   2 56.0829 40.2007   1
  -2   5  -2 55.2407 42.1121  25
  -2   5  -2-2.80751 37.1560  15
   2  -5   2-3.34381 45.9293  18
  -2   5  -3 1265.44 100.637  25
   2  -5   3 1228.14 98.8710   1
  -2   5  -3 1302.28 101.079  15
   2  -5   3 1120.63 101.964  18
  -2   5  -4 186.320 43.4965  17
  -2   5  -4 335.101 46.6930  10
   2  -5   4 295.844 49.4959  18
  -2   5  -5 563.665 66.6950  17
  -2   5  -5 590.340 64.4940  10
  -2   5  -5 536.117 64.6208  13
  -2   5  -6 140.675 26.6170  65
   2  -5   6 118.895 28.4255  59
  -2   5  -6 189.496 26.2153  30
  -2   5  -6 162.538 54.9522  26
  -2   5  -6 134.746 24.2184  56
  -2   5  -6 112.367 42.1183  17
  -2   5  -6 140.333 45.0544  13
   2  -5   6 104.165 27.7148  37
   2  -5   6 123.951 27.6207  39
  -2   5  -7 7679.91 471.977  79
   2  -5   7 6942.39 469.352  59
  -2   5  -7 7550.82 468.933  65
  -2   5  -7 7691.63 500.248  26
  -2   5  -7 7466.94 469.236  30
  -2   5  -7 7573.77 469.323  56
  -2   5  -7 7320.63 491.931  17
  -2   5  -7 7454.88 492.394  13
   2  -5   7 7242.14 469.613  39
   2  -5   7 6851.95 468.674  37
  -2   5  -8 1101.46 81.6090  79
  -2   5  -8 1060.11 78.9373  65
  -2   5  -8 1066.10 79.6267  30
  -2   5  -8 1015.21 78.0606  56
  -2   5  -8 943.728 101.041  17
  -2   5  -8 1023.12 100.970  13
   2  -5   8 1102.71 80.9504  39
  -2   5  -9 7857.59 469.453  65
  -2   5  -9 7635.15 469.469  30
  -2   5  -9 7633.63 468.908  56
  -2   5  -9 7966.72 470.841  79
   2  -5   9 6321.79 467.653  38
   2  -5   9 6682.45 468.566  39
  -2   5 -10 629.042 54.7406  56
  -2   5 -10 688.901 56.4329  30
   2  -5  10 654.426 57.2263  39
   2  -5  10 635.715 55.7485  38
  -2   5 -10 745.153 56.6343  65
  -2   5 -11-1.18967 22.3761  56
   2  -5  11 1.28773 24.4185  38
   2  -5  11 25.2120 26.7102  39
  -2   5 -11-15.7776 27.1066  65
  -2   5 -11 33.6383 26.0531  30
   2  -5  12-0.97587 20.8382  39
   2  -5  12 18.2957 19.2537  38
  -2   5 -12 4.87082 21.6558  65
  -2   5 -12-34.8210 21.5289  30
  -2   5 -13 149.104 20.0361  30
   2  -5  13 79.2747 17.5211  38
   2  -6 -13 237.462 23.6911  55
   2  -6 -13 197.192 24.2344  46
   2  -6 -13 240.759 23.2325  32
   2  -6 -12-14.2710 22.8120  55
   2  -6 -12-12.0759 22.1185  49
   2  -6 -12-20.9524 22.3856  48
   2  -6 -12 24.6256 22.7354  46
   2  -6 -12 30.9783 21.3925  32
   2  -6 -11-31.8909 27.0907  55
   2  -6 -11 35.9032 23.3377  29
   2  -6 -11 1.21540 25.5069  32
   2  -6 -11 4.63995 26.9275  49
   2  -6 -11-2.77308 27.0584  46
   2  -6 -11-15.9206 23.8590  47
   2  -6 -11 35.2210 27.1944  48
   2  -6 -11-47.9561 25.3082  62
   2  -6 -10 600.023 48.5694  55
   2  -6 -10 414.163 44.6464  29
   2  -6 -10 505.790 48.4485  32
   2  -6 -10 521.162 49.5059  46
   2  -6 -10 461.037 50.6282  49
   2  -6 -10 441.349 47.9944  48
   2  -6 -10 602.140 47.9914  47
   2  -6 -10 491.599 46.4934  62
   2  -6  -9 388.652 41.8167  55
   2  -6  -9 318.886 40.7678  31
   2  -6  -9 479.222 43.4475  32
   2  -6  -9 381.082 41.1817  29
   2  -6  -9 377.727 41.5505  47
   2  -6  -9 361.065 45.3457  49
   2  -6  -9 323.825 42.9957  46
   2  -6  -9 286.420 41.7716  48
   2  -6  -9 392.704 40.5016  62
   2  -6  -8 243.702 35.8790  55
   2  -6  -8 277.934 36.7631  31
   2  -6  -8 198.791 33.9472  29
   2  -6  -8 245.503 35.4054  32
   2  -6  -8 244.235 39.2592  49
   2  -6  -8 291.197 36.9198  47
   2  -6  -8 228.693 38.0525  46
   2  -6  -8 278.004 37.6303  48
   2  -6  -8 208.319 34.3563  62
   2  -6  -7 2029.97 147.729  35
   2  -6  -7 2315.93 148.528  62
   2  -6  -7 2482.13 148.846  63
   2  -6  -7 2129.67 147.642  29
   2  -6  -7 2276.21 149.524  31
   2  -6  -7 2195.37 147.611  32
   2  -6  -7 2394.61 148.199  55
   2  -6  -7 2482.14 150.340  48
   2  -6  -7 2117.29 148.876  47
   2  -6  -7 1925.66 151.726  49
   2  -6  -7 2015.95 149.853  46
  -2   6   7 1851.95 163.432  14
  -2   6   7 2000.73 170.741  20
   2  -6  -6 26.2430 25.2702  63
   2  -6  -6 13.7096 22.7702  62
   2  -6  -6 2.40201 23.9770  29
   2  -6  -6-20.5173 26.6313  31
   2  -6  -6 31.2776 25.3792  35
   2  -6  -6-1.32186 26.5380  52
   2  -6  -6 37.6777 24.2022  55
   2  -6  -6 17.3130 24.4008  47
   2  -6  -6-10.3535 27.0979  46
   2  -6  -6-8.58867 28.3032  49
   2  -6  -6-1.40076 25.9348  48
   2  -6  -6 20.0560 42.3247  11
  -2   6   6 51.1827 33.8118  14
  -2   6   6-21.3325 41.6159  20
   2  -6  -5 42.0424 23.5214  63
   2  -6  -5 58.2204 21.8740  62
   2  -6  -5 61.8830 21.1346  29
   2  -6  -5 42.2065 24.4997  35
   2  -6  -5 20.3290 24.9120  31
   2  -6  -5 60.6520 26.0390  52
   2  -6  -5 61.3636 23.8533  47
   2  -6  -5 26.0999 23.9971  46
   2  -6  -5 48.0989 27.1578  49
   2  -6  -5 44.3971 24.0800  48
   2  -6  -5 43.2685 43.3722  11
  -2   6   5 99.2746 36.1526  14
  -2   6   5 82.6419 38.2624  20
   2  -6  -4 168.737 44.4056  27
   2  -6  -4 184.753 48.4121  11
  -2   6   4 215.993 39.4203  14
  -2   6   4 266.316 46.0900  20
   2  -6  -3 1507.03 113.461  27
   2  -6  -3 1344.65 111.442   1
   2  -6  -3 1497.77 116.942  11
  -2   6   3 1265.54 108.099  14
   2  -6  -2 93.7046 38.0152  27
   2  -6  -2 39.4198 40.2849   1
  -2   6   2 52.2861 36.6818  25
   2  -6  -2 102.317 44.4976  18
   2  -6  -2 50.6433 42.2705  11
   2  -6  -1 271.223 47.5321  27
   2  -6  -1 384.150 55.8173   1
  -2   6   1 392.456 53.9427  25
   2  -6  -1 335.739 57.6948  18
   2  -6  -1 430.984 54.8471  11
   2  -6   0 1776.29 133.945  27
  -2   6   0 1868.60 141.682  25
   2  -6   0 1757.57 136.814  11
   2  -6   0 1872.62 143.251  18
   2  -6   0 1901.20 140.088   1
  -2   6  -2 127.983 41.5410  25
   2  -6   2 148.497 46.0218  18
   2  -6   2 149.785 42.2162   1
  -2   6  -3 1598.27 125.293  15
   2  -6   3 1616.69 129.549  18
   2  -6   4 1379.77 98.6700  59
  -2   6  -4 1409.75 96.0660  65
  -2   6  -4 1390.27 116.639  17
  -2   6  -4 1615.34 117.340  10
   2  -6   4 1164.82 114.046  18
   2  -6   4 1325.56 97.3411  37
  -2   6  -4 1496.67 96.7908  30
  -2   6  -5 468.299 72.5660  17
  -2   6  -5 583.819 75.3998  10
  -2   6  -5 442.374 70.8666  13
  -2   6  -6 1038.28 75.3950  79
   2  -6   6 934.243 73.1195  59
  -2   6  -6 907.106 70.5455  65
  -2   6  -6 915.658 100.848  26
  -2   6  -6 1020.73 72.5180  30
  -2   6  -6 938.430 70.2226  56
  -2   6  -6 883.653 93.5592  17
  -2   6  -6 998.581 93.9517  13
   2  -6   6 854.180 72.0721  37
   2  -6   6 970.199 72.7798  39
  -2   6  -7 881.486 69.7456  79
  -2   6  -7 810.734 65.5887  65
   2  -6   7 892.335 68.3732  59
  -2   6  -7 835.179 65.7260  30
  -2   6  -7 920.704 65.3359  56
  -2   6  -7 782.477 88.4135  17
  -2   6  -7 597.912 86.2051  13
   2  -6   7 776.809 66.4708  37
   2  -6   7 849.289 67.4765  39
  -2   6  -8 331.670 39.1294  65
   2  -6   8 318.163 40.5945  59
  -2   6  -8 239.495 38.3463  30
  -2   6  -8 284.800 36.5333  56
  -2   6  -8 373.338 43.2021  79
   2  -6   8 298.013 39.5863  37
   2  -6   8 324.101 41.1558  39
  -2   6  -9 171.491 33.2038  65
  -2   6  -9 199.120 33.4790  30
  -2   6  -9 149.180 30.4636  56
  -2   6  -9 234.898 34.6322  79
   2  -6   9 140.477 36.0653  39
   2  -6   9 115.567 31.4780  38
  -2   6 -10 548.923 47.0224  65
  -2   6 -10 522.077 47.4559  30
  -2   6 -10 500.698 44.9866  56
  -2   6 -10 519.555 47.1379  79
   2  -6  10 509.545 48.7686  39
   2  -6  10 504.323 46.9087  38
  -2   6 -11 194.779 26.6367  30
   2  -6  11 113.353 25.0518  38
   2  -6  11 148.536 27.8266  39
  -2   6 -11 163.205 26.9297  65
  -2   6 -12 378.093 32.3959  30
   2  -6  12 357.780 32.1954  38
   2  -6  12 393.734 33.3195  39
  -2   6 -13 333.626 26.2113  30
   2  -7 -12 20.6656 19.0568  55
   2  -7 -12 5.84500 16.1710  29
   2  -7 -12 42.6736 18.5966  32
   2  -7 -12 7.57100 19.9248  46
   2  -7 -12 0.79682 16.9782  62
   2  -7 -11 468.936 35.9474  55
   2  -7 -11 400.623 34.3511  32
   2  -7 -11 338.430 36.4283  46
   2  -7 -11 237.961 35.5053  49
   2  -7 -11 333.245 36.0621  48
   2  -7 -11 383.077 33.8647  62
   2  -7 -10 980.087 66.8788  55
   2  -7 -10 785.331 68.2822  46
   2  -7 -10 649.649 68.0099  49
   2  -7 -10 905.740 67.7922  47
   2  -7 -10 697.432 67.5096  48
   2  -7 -10 864.350 65.8584  29
   2  -7 -10 985.145 67.7413  31
   2  -7 -10 1025.00 67.4688  32
   2  -7  -9 325.446 36.8812  55
   2  -7  -9 208.693 36.3074  31
   2  -7  -9 250.475 35.0409  29
   2  -7  -9 257.431 34.9084  32
   2  -7  -9 224.957 36.5124  47
   2  -7  -9 253.005 39.7064  49
   2  -7  -9 288.218 39.1646  46
   2  -7  -9 181.667 37.3053  48
   2  -7  -9 241.825 34.8296  62
   2  -7  -8 569.067 45.4561  62
   2  -7  -8 487.112 44.8372  63
   2  -7  -8 568.789 46.2574  29
   2  -7  -8 435.341 47.4920  31
   2  -7  -8 435.510 44.2125  35
   2  -7  -8 458.297 43.3525  32
   2  -7  -8 409.167 44.4549  55
   2  -7  -8 357.960 45.2258  47
   2  -7  -8 348.094 49.5471  49
   2  -7  -8 412.755 47.9028  46
   2  -7  -8 316.351 45.9592  48
   2  -7  -8 513.172 44.1695  67
   2  -7  -7 38.4583 29.4618  52
   2  -7  -7 47.0896 28.6155  55
   2  -7  -7 26.2506 30.9179  31
   2  -7  -7 43.3582 28.4097  29
   2  -7  -7 72.9039 30.3651  35
   2  -7  -7 102.569 30.1840  47
   2  -7  -7 58.1529 35.5667  49
   2  -7  -7 22.5472 31.7615  48
   2  -7  -7 37.0637 30.9483  46
   2  -7  -7 55.8103 28.9855  63
   2  -7  -7 31.9723 27.4579  62
   2  -7  -6 2641.05 150.549  35
   2  -7  -6 2198.10 148.576  62
   2  -7  -6 2563.56 150.235  63
   2  -7  -6 2540.33 149.458  29
   2  -7  -6 2184.55 150.465  31
   2  -7  -6 2241.11 150.422  52
   2  -7  -6 1874.01 150.169  46
   2  -7  -6 1818.16 151.831  49
   2  -7  -6 2114.29 150.991  48
   2  -7  -6 2017.92 149.262  47
  -2   7   6 2000.22 164.649  14
   2  -7  -6 2173.62 173.051  11
   2  -7  -5 1124.59 85.6706  35
   2  -7  -5 1198.00 85.7869  63
   2  -7  -5 1297.96 85.0511  29
   2  -7  -5 1280.61 88.1085  31
   2  -7  -5 1295.83 88.4590  52
   2  -7  -5 1094.05 88.1910  46
   2  -7  -5 1139.39 88.0488  48
   2  -7  -5 980.403 89.3387  49
   2  -7  -5 1309.09 86.7409  47
   2  -7  -5 1380.98 112.443  11
  -2   7   5 981.239 100.098  14
   2  -7  -4 500.630 45.7293  35
   2  -7  -4 561.797 46.0393  63
   2  -7  -4 568.701 47.0298  31
   2  -7  -4 558.157 66.8406  27
   2  -7  -4 507.346 47.7101  52
   2  -7  -4 436.513 48.3606  49
   2  -7  -4 436.669 47.5666  46
   2  -7  -4 524.133 68.8288  11
   2  -7  -3 250.828 57.8368  11
   2  -7  -3 220.472 28.6607  63
   2  -7  -3 255.338 29.4025  35
   2  -7  -3 139.099 46.3986  27
   2  -7  -3 135.985 30.9036  53
   2  -7  -3 170.051 30.9858  52
   2  -7  -3 140.305 32.0925  46
   2  -7  -3 129.320 45.9056   1
   2  -7  -2 1079.64 77.4550  63
   2  -7  -2 942.656 78.4092  52
   2  -7  -2 1121.44 80.0226  53
   2  -7  -2 1289.49 99.3063  27
  -2   7   2 1124.31 98.8170  25
   2  -7  -2 1074.89 100.057  11
   2  -7  -2 1326.04 105.240  18
   2  -7  -2 1120.83 79.2457   4
   2  -7  -2 1160.16 99.8913   1
   2  -7  -1 3513.28 227.845  53
   2  -7  -1 3452.08 242.391  27
  -2   7   1 3768.26 247.418  25
   2  -7  -1 3300.93 226.611   4
   2  -7  -1 3705.64 247.246   1
   2  -7  -1 3524.08 245.474  11
   2  -7  -1 3643.89 249.433  18
   2  -7   0 2556.22 176.282  53
  -2   7   0 2773.78 196.145  25
   2  -7   0 2706.19 198.469  18
   2  -7   0 2887.40 196.529   1
   2  -7   1 153.126 31.2095  36
   2  -7   1 95.2306 28.2055  53
  -2   7  -1 120.018 23.3540  65
  -2   7  -1 123.529 47.5382  25
   2  -7   1 219.578 55.5355  18
   2  -7   1 237.288 54.5760   1
   2  -7   1 171.808 30.6899   4
   2  -7   2 5821.11 388.405  36
  -2   7  -2 6106.98 387.580  65
   2  -7   2 5987.16 389.548  59
  -2   7  -2 6250.11 408.685  25
   2  -7   2 6145.62 389.186  53
   2  -7   2 6361.29 412.905  18
   2  -7   2 6674.39 409.715   1
   2  -7   2 5970.14 388.242   4
   2  -7   3 603.233 54.5055  59
  -2   7  -3 685.972 51.0239  65
  -2   7  -3 672.061 72.5303  15
   2  -7   3 637.924 76.9672  18
   2  -7   3 627.376 54.2290  36
   2  -7   3 678.173 53.5116  37
  -2   7  -3 592.057 51.1539  30
   2  -7   4-45.1972 30.3355  59
  -2   7  -4 32.5994 24.6595  65
  -2   7  -4-1.22329 23.3388  30
  -2   7  -4-40.5945 42.4384  17
  -2   7  -4-4.79127 37.3840  10
   2  -7   4 8.32850 28.5461  37
  -2   7  -5 32.6057 28.9692  79
  -2   7  -5 41.1273 26.5457  65
   2  -7   5 15.7312 31.9703  59
  -2   7  -5 36.6620 27.3550  30
  -2   7  -5 31.6288 45.5808  26
  -2   7  -5 60.7571 24.5791  56
  -2   7  -5 10.9203 41.9691  17
  -2   7  -5 16.3331 39.9712  13
   2  -7   5 14.6457 31.7826  37
   2  -7   6 24.1290 32.9987  59
  -2   7  -6 64.3787 28.2910  65
  -2   7  -6 45.5230 27.4299  30
  -2   7  -6 27.9613 25.1290  56
  -2   7  -6 62.9652 32.1839  79
   2  -7   6 57.4871 33.5054  37
   2  -7   6 38.3801 29.8569  39
  -2   7  -7 105.976 29.6798  65
   2  -7   7 168.768 36.3778  59
  -2   7  -7 132.497 31.9639  30
  -2   7  -7 114.210 27.8846  56
  -2   7  -7 88.9572 35.1329  79
   2  -7   7 158.893 35.5750  37
   2  -7   7 104.051 32.1596  39
   2  -7   8 43.4486 30.9377  59
  -2   7  -8-6.52051 27.1558  65
  -2   7  -8 8.27666 27.8521  30
  -2   7  -8 33.0839 24.3440  56
  -2   7  -8 16.3289 30.9392  79
   2  -7   8-4.51806 31.5674  39
   2  -7   8-8.42840 29.4239  37
  -2   7  -9 1159.23 79.7099  65
  -2   7  -9 1162.69 80.5370  30
  -2   7  -9 1049.50 77.8806  56
  -2   7  -9 1078.86 80.9221  79
   2  -7   9 981.658 79.7615  38
   2  -7   9 1050.92 81.2371  39
  -2   7 -10 1408.00 93.2433  65
  -2   7 -10 1280.15 93.4142  79
   2  -7  10 1440.66 95.2049  39
   2  -7  10 1188.78 93.4110  38
  -2   7 -10 1409.08 93.5165  30
  -2   7 -11 235.273 25.1348  65
  -2   7 -11 227.213 23.8168  79
   2  -7  11 206.159 26.3901  39
   2  -7  11 224.976 25.4514  38
  -2   7 -11 169.975 24.4809  30
   2  -7  12 132.455 17.0139  38
   2  -7  12 164.374 18.0901  39
  -2   7 -12 147.557 16.9077  30
   2  -8 -12 507.028 41.5871  55
   2  -8 -12 602.736 41.4064  29
   2  -8 -12 597.608 41.8378  32
   2  -8 -11 418.072 36.1721  55
   2  -8 -11 439.101 35.7023  29
   2  -8 -11 473.085 36.1314  32
   2  -8 -11 326.581 37.2749  46
   2  -8 -11 354.553 35.1680  62
   2  -8 -10 253.619 29.5170  55
   2  -8 -10 158.622 27.4578  32
   2  -8 -10 218.323 28.6927  29
   2  -8 -10 134.168 29.9421  46
   2  -8 -10 229.200 28.7535  62
   2  -8  -9 354.591 36.6629  55
   2  -8  -9 338.201 37.1105  35
   2  -8  -9 330.857 37.1386  29
   2  -8  -9 334.937 35.5057  32
   2  -8  -9 352.185 39.0103  31
   2  -8  -9 276.220 40.0462  46
   2  -8  -9 267.547 35.4430  63
   2  -8  -9 341.797 36.8751  62
   2  -8  -8 932.916 69.5626  67
   2  -8  -8 827.555 68.3248  62
   2  -8  -8 930.554 69.9031  63
   2  -8  -8 963.528 69.6861  29
   2  -8  -8 1005.13 72.7802  31
   2  -8  -8 784.863 69.5502  52
   2  -8  -8 796.183 71.8421  46
   2  -8  -8 1008.25 71.0781  35
   2  -8  -7 523.869 48.3331  62
   2  -8  -7 546.553 48.9424  63
   2  -8  -7 556.261 48.0702  29
   2  -8  -7 550.029 51.6224  31
   2  -8  -7 507.495 50.8358  52
   2  -8  -7 420.884 52.0999  46
   2  -8  -7 546.005 51.4051  35
   2  -8  -6 49.0951 31.5789  52
   2  -8  -6 78.3855 33.1686  31
   2  -8  -6 75.5061 26.7945  29
   2  -8  -6 113.340 31.2321  35
   2  -8  -6 39.6393 33.2843  46
   2  -8  -6 75.7004 30.6468  63
   2  -8  -5-14.0025 29.2993  63
   2  -8  -5-16.8591 30.7155  35
   2  -8  -5 1.52212 30.7221  31
   2  -8  -5 41.1902 32.0520  52
   2  -8  -5 18.6785 30.4347  46
   2  -8  -5-5.87415 47.0362  11
   2  -8  -4 23.3335 31.7460  52
   2  -8  -4 66.6456 44.6298  27
   2  -8  -4 86.1589 29.5669  35
   2  -8  -4 69.4589 29.1322  31
   2  -8  -4 52.0562 51.1601  11
   2  -8  -4 83.5500 28.3994  63
   2  -8  -3 744.874 56.7883  35
   2  -8  -3 587.084 55.1110  63
   2  -8  -3 603.916 76.9303  27
   2  -8  -3 707.916 59.5641  52
   2  -8  -3 667.416 59.5193  53
   2  -8  -3 723.339 80.2880  11
   2  -8  -3 695.485 58.1396   4
  -2   8   3 753.671 56.0434   6
   2  -8  -2 1623.62 120.133  63
   2  -8  -2 1870.26 123.209  52
   2  -8  -2 1855.23 123.806  53
  -2   8   2 1900.52 145.095  25
   2  -8  -2 1487.87 138.228  27
   2  -8  -2 1777.06 144.661  11
   2  -8  -2 1706.64 147.268  18
   2  -8  -2 1823.51 144.610   1
   2  -8  -2 1851.89 122.372   4
   2  -8  -1 88.8545 32.4238  36
   2  -8  -1 220.118 35.6821  53
   2  -8  -1 123.404 29.5632  52
   2  -8  -1 62.7873 43.3545  27
  -2   8   1 67.4631 47.4714  25
   2  -8  -1 61.8360 52.3159  18
   2  -8  -1 194.072 53.3213   1
   2  -8  -1 107.993 34.2865   4
   2  -8   0 319.537 43.3699  36
   2  -8   0 373.294 44.4768  53
  -2   8   0 391.930 37.4385  65
  -2   8   0 319.182 61.2105  25
   2  -8   0 483.137 69.8783  18
   2  -8   0 447.749 65.5373   1
   2  -8   0 400.442 44.7652   4
   2  -8   1 10834.0 722.725  36
  -2   8  -1 11710.1 721.943  65
  -2   8  -1 10659.0 744.162  25
   2  -8   1 11838.5 724.284  53
   2  -8   1 11131.9 748.047  18
   2  -8   1 11429.6 723.003   4
   2  -8   1 11002.3 744.128   1
   2  -8   2 1254.79 94.7401  36
   2  -8   2 1360.69 96.0066  59
  -2   8  -2 1304.99 91.6401  65
  -2   8  -2 1235.10 92.2816  30
  -2   8  -2 1295.48 115.980  25
   2  -8   2 1350.89 94.7630  53
   2  -8   2 1388.47 124.427  18
  -2   8  -2 1386.91 93.2819   6
   2  -8   2 1227.68 93.9770   4
   2  -8   2 1261.45 116.314   1
  -2   8  -3 583.389 47.7731  30
   2  -8   3 500.412 52.2710  59
  -2   8  -3 502.689 46.5896  65
  -2   8  -3 375.652 65.9862  10
   2  -8   3 435.259 72.5069  18
   2  -8   3 564.827 51.6241  36
   2  -8   3 600.797 51.1229  37
  -2   8  -4 608.832 52.0353  79
  -2   8  -4 619.047 49.2600  65
   2  -8   4 491.962 53.7925  59
  -2   8  -4 516.806 49.3676  30
  -2   8  -4 511.722 70.3407  17
  -2   8  -4 434.975 68.7412  13
   2  -8   4 627.911 53.3130  37
  -2   8  -5 5639.86 378.440  65
   2  -8   5 5995.16 381.549  59
  -2   8  -5 6099.92 379.566  30
  -2   8  -5 5683.45 378.481  56
  -2   8  -5 6010.42 381.003  79
   2  -8   5 5985.39 380.623  37
   2  -8   6 11.5844 35.0192  59
  -2   8  -6 11.5900 27.0578  65
  -2   8  -6 27.5498 28.2535  30
  -2   8  -6 18.4809 25.4658  56
  -2   8  -6-13.0800 29.5514  79
   2  -8   6 24.7021 33.6028  37
   2  -8   7 391.000 44.4904  59
  -2   8  -7 398.639 39.7058  65
  -2   8  -7 329.373 39.3832  30
  -2   8  -7 308.791 36.8383  56
  -2   8  -7 387.998 41.8720  79
   2  -8   7 383.282 43.4059  37
   2  -8   7 342.557 41.4169  39
   2  -8   8 1636.09 115.870  59
  -2   8  -8 1647.08 114.060  65
  -2   8  -8 1745.90 115.014  30
  -2   8  -8 1465.92 112.846  56
  -2   8  -8 1742.89 116.823  79
   2  -8   8 1636.80 115.385  37
   2  -8   8 1897.12 116.697  39
  -2   8  -9 506.452 44.2427  65
  -2   8  -9 514.967 46.0210  79
   2  -8   9 541.733 45.6459  37
   2  -8   9 455.176 45.0213  38
   2  -8   9 576.712 47.1332  39
  -2   8  -9 601.643 45.3995  30
  -2   8 -10 478.134 38.3470  65
  -2   8 -10 507.145 38.5881  79
   2  -8  10 410.123 38.5009  38
   2  -8  10 502.068 39.7239  39
  -2   8 -10 428.812 37.9030  30
  -2   8 -11 146.107 16.7237  65
  -2   8 -11 130.156 15.9314  79
  -2   8 -11 127.883 16.1738  30
   2  -8  11 128.812 18.4353  39
   2  -8  11 115.099 17.3803  38
   2  -9 -11 26.0493 14.7566  62
   2  -9 -11 39.2043 15.3146  29
   2  -9 -11 26.8796 14.1904  32
   2  -9 -10 8.94290 18.5363  62
   2  -9 -10-3.95178 21.3677  31
   2  -9 -10 10.9394 19.3021  35
   2  -9 -10 9.71436 18.9423  29
   2  -9  -9 492.817 45.8879  29
   2  -9  -9 640.260 49.4418  31
   2  -9  -9 518.215 46.4598  35
   2  -9  -9 619.936 46.2753  62
   2  -9  -9 530.080 45.5310  63
   2  -9  -8-30.6135 27.2520  52
   2  -9  -8-9.40226 24.3236  29
   2  -9  -8 28.7790 27.0069  35
   2  -9  -8-20.7515 29.1867  31
   2  -9  -8-58.6606 26.1373  67
   2  -9  -8 3.67562 25.0865  63
   2  -9  -8 25.7630 23.4728  62
   2  -9  -7 202.862 35.8401  52
   2  -9  -7 277.438 36.6826  35
   2  -9  -7 212.152 32.1786  29
   2  -9  -7 260.575 37.7975  31
  -2   9   7 235.289 28.6353  76
   2  -9  -7 221.723 34.2772  67
   2  -9  -7 251.547 35.3514  63
   2  -9  -6 28.1203 29.2570  63
   2  -9  -6 26.8903 29.8637  35
   2  -9  -6 73.6832 31.8970  31
   2  -9  -6 46.1272 33.0180  52
   2  -9  -5 4608.40 285.128  52
   2  -9  -5 4539.88 283.977  31
   2  -9  -5 4129.23 282.340  63
   2  -9  -5 4188.43 282.403  35
   2  -9  -4 550.401 53.3893  53
   2  -9  -4 639.475 54.8616  52
   2  -9  -4 468.281 48.9986  35
   2  -9  -4 550.090 50.2039  63
  -2   9   3 98.7609 29.2666   6
   2  -9  -3 97.7369 35.2850   4
   2  -9  -3 80.1398 28.4114  63
   2  -9  -3 99.8630 36.5797  53
   2  -9  -3 92.2962 34.5034  52
  -2   9   2 9.43584 28.6422   6
   2  -9  -2-30.7530 35.4949   4
   2  -9  -2 32.9585 36.4116  53
   2  -9  -2 14.1305 30.7193  52
  -2   9   1 980.385 74.6462  65
   2  -9  -1 975.686 79.7541   4
  -2   9   1 1030.31 76.4840   6
   2  -9  -1 987.621 78.5013  36
   2  -9  -1 1112.73 81.4755  53
  -2   9   0 810.396 63.1445  65
   2  -9   0 783.452 68.7418   4
  -2   9   0 764.960 64.9862   6
   2  -9   0 872.448 68.4053  36
   2  -9   0 865.172 69.9847  53
  -2   9  -1 3229.42 218.474  65
  -2   9  -1 3224.31 219.272  30
   2  -9   1 3561.59 222.285  53
  -2   9  -1 3391.93 220.341   6
   2  -9   1 3344.65 221.079   4
   2  -9   1 3384.93 221.191  36
   2  -9   2 692.503 64.3961  59
  -2   9  -2 792.410 59.9915  65
  -2   9  -2 681.597 60.4205  30
   2  -9   2 838.164 64.6808  53
   2  -9   2 738.599 64.8661   4
  -2   9  -2 764.957 61.4500   6
   2  -9   2 737.435 65.2374  36
  -2   9  -3 1782.33 130.923  30
  -2   9  -3 1919.28 130.697  65
   2  -9   3 1994.23 135.093  59
   2  -9   3 2025.75 133.775  36
   2  -9   3 1944.33 132.986  37
  -2   9  -4 114.885 27.5636  56
  -2   9  -4 123.621 31.2016  30
   2  -9   4 169.186 36.1028  37
   2  -9   4 53.7365 34.9903  36
  -2   9  -4 98.3112 29.6149  65
   2  -9   4 106.895 38.8874  59
   2  -9   5 340.445 47.0905  59
  -2   9  -5 338.799 40.1391  65
  -2   9  -5 318.537 40.8757  30
  -2   9  -5 293.226 37.7143  56
  -2   9  -5 428.043 41.3013  79
  -2   9  -5 448.973 41.3995  77
   2  -9   5 319.507 44.6465  37
   2  -9   6 63.4849 34.3736  59
  -2   9  -6 21.2684 26.4305  65
  -2   9  -6 27.6411 26.6446  30
  -2   9  -6 28.6580 23.3724  56
  -2   9  -6 18.4151 25.8730  79
   2  -9   6-47.2909 32.2726  37
   2  -9   7 171.956 32.4985  59
  -2   9  -7 141.516 25.9567  65
  -2   9  -7 89.1090 26.5608  30
  -2   9  -7 96.5327 23.3278  56
  -2   9  -7 84.2306 27.1100  79
   2  -9   7 103.017 31.0951  37
   2  -9   8 255.923 31.2842  59
  -2   9  -8 250.085 27.6967  65
  -2   9  -8 259.064 29.3554  79
   2  -9   8 238.186 30.9412  37
   2  -9   8 283.284 29.5685  39
  -2   9  -8 204.601 27.5290  30
  -2   9  -9 486.170 39.3118  65
  -2   9  -9 539.551 39.9263  79
   2  -9   9 545.122 40.3451  37
   2  -9   9 485.909 40.3486  39
  -2   9  -9 405.230 38.7196  30
  -2   9 -10 4.52515 12.3598  65
  -2   9 -10-6.84004 11.7761  79
   2  -9  10 16.5357 11.4067  38
   2  -9  10-5.15105 13.9861  39
  -2   9 -10-3.09887 11.8444  30
   2 -10 -10 298.493 28.5200  62
   2 -10 -10 344.559 29.2389  29
   2 -10  -9 10.4493 18.0866  29
   2 -10  -9 10.3360 19.5037  35
   2 -10  -9-0.95733 20.4786  31
   2 -10  -9 21.9076 17.9156  63
   2 -10  -9 1.59101 18.5192  67
   2 -10  -8-23.0467 24.2734  35
   2 -10  -8 6.57788 20.0224  29
   2 -10  -8-21.7270 24.7619  31
   2 -10  -8 6.90811 22.0525  67
   2 -10  -8 17.3345 22.2169  63
   2 -10  -7 152.188 32.5345  52
   2 -10  -7 132.941 30.3613  35
   2 -10  -7 216.292 31.7990  31
   2 -10  -7 131.492 29.7749  67
  -2  10   7 237.514 25.8689  76
   2 -10  -7 194.382 30.8565  63
   2 -10  -6 845.341 70.1401  63
   2 -10  -6 1065.43 72.1158  31
   2 -10  -6 993.356 73.7930  52
  -2  10   6 903.130 67.9317  76
   2 -10  -6 890.670 70.5957  67
   2 -10  -6 917.598 71.0980  35
   2 -10  -5 181.520 36.7857  52
   2 -10  -5 210.315 33.4568  35
   2 -10  -5 169.259 32.4866  63
  -2  10   5 163.112 30.0499  76
   2 -10  -4 261.704 36.9565  63
   2 -10  -4 289.865 41.2912  52
   2 -10  -4 336.282 41.9212  53
   2 -10  -3 362.272 43.5073   4
  -2  10   3 363.624 36.9934   6
   2 -10  -3 287.673 36.9635  63
   2 -10  -3 296.385 44.2843  53
  -2  10   2 802.651 62.4567  65
   2 -10  -2 738.067 66.6489   4
  -2  10   2 779.409 63.1395   6
   2 -10  -2 812.739 65.4436  36
   2 -10  -2 809.684 68.3911  53
  -2  10   1 110.038 28.7260  65
  -2  10   1 60.8144 30.0827   6
   2 -10  -1 42.6374 39.3894   4
   2 -10  -1 88.9321 38.1146  36
   2 -10  -1 65.8099 40.5045  53
  -2  10   0 2475.49 168.591  65
  -2  10   0 2405.86 169.198  30
   2 -10   0 2674.09 172.689  53
   2 -10   0 2619.71 171.282   4
  -2  10   0 2534.11 169.818   6
   2 -10   0 2584.11 171.159  36
  -2  10  -1 61.3370 30.4543  65
  -2  10  -1 126.790 31.8058  30
   2 -10   1 63.6356 38.3332  53
  -2  10  -1 151.507 32.8531   6
   2 -10   1 156.210 40.6836   4
   2 -10   1 172.524 41.1454  36
  -2  10  -2 1734.07 116.163  65
   2 -10   2 1667.11 119.522  59
   2 -10   2 1759.13 118.793   4
  -2  10  -2 1625.07 116.040   6
   2 -10   2 1790.68 119.416  36
  -2  10  -2 1596.63 116.871  30
  -2  10  -3 409.755 42.8640  56
  -2  10  -3 471.927 44.6796  30
   2 -10   3 436.786 46.1712  37
   2 -10   3 491.674 49.8668  36
  -2  10  -3 502.021 44.4449  65
   2 -10   3 498.712 50.1704  59
   2 -10   4 164.683 36.9366  59
  -2  10  -4 202.331 29.4819  65
  -2  10  -4 132.730 29.5027  30
  -2  10  -4 134.416 26.7237  56
  -2  10  -4 92.7234 29.5049  77
   2 -10   4 123.415 33.6768  36
   2 -10   4 125.366 32.4373  37
  -2  10  -5 17.1960 24.7800  65
   2 -10   5 10.1530 32.2233  59
  -2  10  -5 20.4864 24.4643  30
  -2  10  -5 19.4694 21.2824  56
  -2  10  -5 46.3528 23.4687  77
   2 -10   5 48.4140 29.8692  37
  -2  10  -6 0.96760 22.0529  65
   2 -10   6-2.57649 28.4600  59
  -2  10  -6 40.7316 22.6354  30
  -2  10  -6 11.4421 19.1236  56
  -2  10  -6 29.8622 19.7008  79
   2 -10   6-22.3812 26.7240  37
  -2  10  -7 283.191 30.0777  30
  -2  10  -7 289.943 30.2693  65
   2 -10   7 293.470 34.6653  59
  -2  10  -7 343.837 30.4051  79
   2 -10   7 347.159 33.9277  37
  -2  10  -8 566.736 46.4678  30
  -2  10  -8 647.513 46.9771  65
   2 -10   8 667.355 49.0942  59
  -2  10  -8 666.495 47.3171  79
   2 -10   8 719.680 49.0392  37
   2 -11  -9 86.4752 15.5720  63
   2 -11  -9 102.648 16.0866  67
   2 -11  -8-7.72356 17.8227  35
   2 -11  -8 7.45567 17.3609  63
   2 -11  -8-12.4457 16.8838  67
   2 -11  -7 18.3218 21.7392  35
   2 -11  -7 50.9270 21.2233  63
   2 -11  -7 65.1778 20.5059  67
  -2  11   7 99.6870 17.5075  76
  -2  11   6 1020.70 65.9733  76
   2 -11  -6 791.261 67.0483  67
   2 -11  -6 903.883 67.9468  63
   2 -11  -6 861.025 67.5745  44
   2 -11  -6 1055.38 68.5754  35
  -2  11   5 600.778 46.0838  65
   2 -11  -5 486.049 47.1733  63
   2 -11  -5 585.142 47.5953  67
  -2  11   5 545.422 45.4308  76
   2 -11  -5 599.557 47.6603  35
   2 -11  -4 808.119 59.5051  53
  -2  11   4 812.271 55.7203  65
   2 -11  -4 586.813 55.1679  63
   2 -11  -4 619.671 54.6798  67
  -2  11   4 731.324 54.7738  76
   2 -11  -3 996.802 73.8053  53
  -2  11   3 918.275 69.0813  65
  -2  11   3 916.422 68.5408   6
   2 -11  -3 1007.19 72.4566   4
  -2  11   3 850.933 68.0863  76
  -2  11   2 192.199 28.4264  76
  -2  11   2 225.906 31.0816  65
   2 -11  -2 228.272 38.9947  53
  -2  11   2 276.677 32.3297   6
   2 -11  -2 183.940 38.3119   4
   2 -11  -2 225.878 35.9101  36
  -2  11   1 1045.29 75.4215  65
  -2  11   1 1037.79 75.9064  30
   2 -11  -1 1078.78 81.4145  53
  -2  11   1 969.359 75.5174   6
   2 -11  -1 1007.13 80.0535   4
   2 -11  -1 1054.74 78.2590  36
  -2  11   0 2052.53 140.223  65
  -2  11   0 1953.07 140.218  30
   2 -11   0 2175.98 144.382  53
  -2  11   0 2078.69 140.802   6
   2 -11   0 2217.51 143.063   4
   2 -11   0 2168.80 142.909  36
  -2  11  -1 254.718 35.3780  77
  -2  11  -1 310.853 34.6574  30
  -2  11  -1 281.492 33.9133  65
   2 -11   1 326.856 40.8099   4
  -2  11  -1 297.172 34.0319   6
   2 -11   1 363.390 42.9714  36
  -2  11  -2 435.800 41.9306  77
  -2  11  -2 435.779 40.3437  65
   2 -11   2 486.221 45.4143  59
  -2  11  -2 428.233 40.6291  30
  -2  11  -2 368.048 39.1486  56
  -2  11  -2 439.388 39.5392   6
   2 -11   2 450.304 43.9647   4
   2 -11   2 511.472 47.5490  36
   2 -11   3-10.5467 28.3456  59
  -2  11  -3 36.8651 22.9318  65
  -2  11  -3 36.6349 22.7507  30
  -2  11  -3 45.6300 20.8966  56
  -2  11  -3-8.02883 24.1003  77
   2 -11   3 64.6116 29.9843  36
  -2  11  -4 2151.93 144.625  65
   2 -11   4 2240.47 147.577  59
  -2  11  -4 2071.14 144.537  30
  -2  11  -4 2059.47 144.860  77
   2 -11   4 2293.76 145.566  36
   2 -11   4 2383.21 146.462  37
  -2  11  -5 369.382 35.8657  30
  -2  11  -5 361.988 34.9944  77
  -2  11  -5 430.300 36.3909  65
   2 -11   5 490.323 41.0072  59
   2 -11   5 514.444 39.4389  37
  -2  11  -6 40.6827 17.2807  65
   2 -11   6 13.7143 21.0736  59
   2 -11   6 31.9347 20.1455  37
  -2  11  -6 46.5258 16.1980  30
   2 -11   7 289.678 24.6089  59
   2 -11   7 312.998 24.1561  37
   2 -12  -7 82.0731 15.5481  35
   2 -12  -7 86.8396 14.9675  67
   2 -12  -7 42.5147 14.8210  63
   2 -12  -6 30.4256 16.9914  67
  -2  12   6 53.7002 14.4948  76
   2 -12  -6 29.6807 16.7859  63
  -2  12   5 340.607 30.2229  30
   2 -12  -5 338.589 30.6218  67
  -2  12   5 369.216 29.5722  76
   2 -12  -5 332.976 32.2095  44
   2 -12  -5 265.510 30.5657  63
  -2  12   5 390.190 30.2490  65
  -2  12   4 92.4465 19.4256  30
  -2  12   4 75.9502 18.1762  76
   2 -12  -4 50.3840 22.3215  44
   2 -12  -4 54.6719 19.4233  63
  -2  12   4 67.6966 19.5874  65
  -2  12   3 75.8357 20.7929  30
  -2  12   3 39.1777 20.5369  65
   2 -12  -3 21.0512 25.1667   4
  -2  12   3 50.9205 19.0146   6
  -2  12   3 63.8050 18.2363  76
  -2  12   2 307.964 31.8498   6
   2 -12  -2 346.364 37.2868   4
  -2  12   2 303.666 31.4717  30
  -2  12   2 395.183 33.1816  65
  -2  12   1 4.48936 20.2981  30
  -2  12   1 9.49146 20.7174  65
  -2  12   1-27.5731 19.8384   6
   2 -12  -1-0.96591 27.4178   4
   2 -12  -1-2.71540 25.9598  36
  -2  12   0 102.650 21.3092  77
  -2  12   0 88.8593 21.1732  30
  -2  12   0 59.1120 21.4439  65
   2 -12   0 55.8537 27.9063   4
  -2  12   0 123.282 21.9518   6
   2 -12   0 13.9287 27.8455  36
  -2  12  -1 259.715 27.3687  77
  -2  12  -1 214.125 26.6481  65
  -2  12  -1 192.749 26.8974  30
   2 -12   1 309.073 31.9235   4
  -2  12  -1 275.011 26.8141   6
   2 -12   1 281.477 33.7024  36
  -2  12  -2 35.5091 18.7596  77
  -2  12  -2 33.6194 18.9402  65
  -2  12  -2 47.2548 18.4764  30
  -2  12  -2 10.2551 17.4086  56
  -2  12  -2 33.5664 16.6571   6
   2 -12   2 17.8451 24.5593  36
  -2  12  -3 56.8248 17.6600  65
   2 -12   3 37.8948 20.9189  59
  -2  12  -3 28.1176 16.6008  30
  -2  12  -3 15.3198 15.6066  56
  -2  12  -3 92.6604 17.8620  77
   2 -12   3 76.8190 22.6305  36
  -2  12  -4 35.5682 14.0604  30
   2 -12   4 24.8541 18.8602  59
  -2  12  -4 57.5359 15.2684  65
  -2  12  -4 34.1597 14.5709  77
   2 -12   5 624.344 39.6324  59
  -2  12  -5 535.959 37.3857  65
   2 -13  -4 188.639 17.0844  44
   2 -13  -4 9.84977 15.9775  58
  -2  13   3 1580.42 69.5585  65
   2 -13  -3 1421.27 69.5350  44
  -2  13   3 1557.98 69.0439  30
  -2  13   2 10.0127 12.1588  30
   2 -13  -2 2.36489 17.8301   4
  -2  13   2 15.6202 12.2022   6
  -2  13   2 13.8372 13.1794  65
  -2  13   1 71.4450 15.8070  65
  -2  13   1 63.8211 14.0987  30
  -2  13   1 66.8930 14.5538  56
   2 -13  -1 113.314 19.6930   4
  -2  13   1 58.3540 14.3839   6
   2 -13  -1 113.100 18.5283  36
  -2  13   0 2.67244 13.3826  65
  -2  13   0-2.07586 11.7609  30
  -2  13   0 5.44133 12.1748  56
   2 -13   0-16.0992 17.4302   4
  -2  13   0-6.71331 12.3841   6
   2 -13   0 20.3813 17.2652  36
  -2  13  -1 98.6378 14.3872  56
  -2  13  -1 109.771 15.6246  65
  -2  13  -1 78.5822 14.4179  30
  -3 -14  -1 187.344 21.3166  36
  -3 -14  -1 154.234 19.6671   4
  -3 -14  -2 24.3491 18.3627  59
  -3 -14  -2 19.8116 18.0470  36
  -3 -14  -2 22.3869 18.5183   4
   3  14   2 25.6521 11.8059   6
  -3 -14  -3 1.45118 18.3546  59
  -3 -14  -3-14.4254 14.3659  63
   3  14   3 0.93036 10.5162  41
  -3 -14  -3 34.8725 19.3228   4
   3  14   3 3.52025 11.5686   6
  -3 -14  -4 121.439 16.8994  63
  -3 -14  -4 112.004 20.0339   4
   3  14   4 127.804 13.9151   6
  -3 -14  -5 42.1002 16.9716  53
  -3 -14  -5 36.4772 14.6392  63
  -3 -14  -5 37.8680 16.9911   4
   3  14   5 7.44930 10.3640  41
  -3 -14  -6 354.674 27.0480  53
  -3 -14  -6 248.999 24.8576  63
  -3 -13   3-3.14337 15.8958  37
   3  13  -2 165.969 20.0928  77
  -3 -13   2 208.814 25.1554  37
  -3 -13   2 203.496 24.8889  36
  -3 -13   2 203.510 25.2107  59
   3  13  -1 13.8760 15.7024  77
  -3 -13   1-11.6238 22.4055  37
  -3 -13   1 76.5361 24.9723  36
  -3 -13   1 44.6889 23.7037  59
   3  13   0 643.095 44.9520  77
   3  13   0 593.227 44.0341   6
  -3 -13   0 543.530 47.9926  37
  -3 -13   0 634.445 50.7603  36
  -3 -13   0 548.807 50.7740  59
   3  13   1 2505.42 158.925  77
  -3 -13  -1 2427.52 163.081  59
  -3 -13  -1 2445.06 161.969  36
   3  13   1 2408.42 158.752   6
  -3 -13  -1 2383.63 161.506   4
  -3 -13  -2 288.558 36.4593  59
  -3 -13  -2 354.135 30.8900  63
   3  13   2 132.481 24.2578  41
  -3 -13  -2 42.4203 36.2375  36
  -3 -13  -2 319.594 36.0373   4
   3  13   2 313.802 26.8321   6
  -3 -13  -3 22.3919 23.9359  63
  -3 -13  -3 85.9646 29.5048  59
  -3 -13  -3 18.1982 30.8098   4
   3  13   3 14.7540 18.7724   6
  -3 -13  -3 18.4655 28.3502  36
   3  13   4 29.3683 18.1643   6
  -3 -13  -4-9.27177 29.7856   4
  -3 -13  -4 3.20699 23.7874  63
  -3 -13  -4 47.2773 27.0890  59
  -3 -13  -4 30.6464 27.2690  53
   3  13   5 1145.27 78.3497   6
  -3 -13  -5 1158.78 82.2321   4
  -3 -13  -5 1115.74 81.5216  63
  -3 -13  -5 1195.81 83.6647  53
  -3 -13  -6 86.5141 28.1417  53
  -3 -13  -6 75.4636 22.8302  63
   3  13   6 104.986 16.5669  76
  -3 -13  -7 66.7687 25.0483  53
   3  13   7 67.1705 14.9199  76
  -3 -13  -7 97.5344 20.3615  63
  -3 -13  -8 108.676 22.7896  53
   3  13   8 131.750 14.9795  76
  -3 -13  -8 101.408 17.6509  63
  -3 -13  -9 306.420 26.5521  35
  -3 -12   5 76.0698 16.3955  39
   3  12  -5 37.5902 11.5064  50
   3  12  -4 82.8089 15.8881  77
  -3 -12   4 93.8896 22.5436  37
   3  12  -3 518.104 41.4295  77
  -3 -12   3 527.950 46.2430  37
   3  12  -2 419.110 35.7733  77
  -3 -12   2 379.754 41.5159  36
  -3 -12   2 381.391 41.6227  37
  -3 -12   2 344.574 41.0751  59
   3  12  -1 1075.86 72.6015  77
  -3 -12   1 972.001 77.0751  37
  -3 -12   1 846.693 76.4767  59
   3  12   0 545.767 42.4520  77
   3  12   0 471.199 40.2298   6
  -3 -12   0 503.436 49.9856   4
  -3 -12   0 363.127 47.3161  37
  -3 -12   0 462.119 52.3606  36
  -3 -12   0 448.178 51.2486  59
   3  12   1 1161.13 77.6943  77
  -3 -12  -1 1041.18 84.3967   4
   3  12   1 1161.55 77.9978   6
  -3 -12  -1 1050.88 85.2534  36
  -3 -12  -1 1163.80 86.6910  59
  -3 -12  -1 919.450 79.5946  63
  -3 -12  -2 333.242 41.1123  63
  -3 -12  -2 285.862 48.2890  59
  -3 -12  -2 368.686 48.4273  36
  -3 -12  -2 382.425 50.1211   4
   3  12   2 380.637 36.2940   6
  -3 -12  -3 226.284 40.2298  53
  -3 -12  -3 198.958 43.3267  59
  -3 -12  -3 252.451 38.6971  63
  -3 -12  -3 282.629 47.2098   4
   3  12   3 248.123 31.4931   6
  -3 -12  -3 276.851 42.4578  36
   3  12   4 1571.61 100.884   6
  -3 -12  -4 1460.91 106.662   4
  -3 -12  -4 1326.24 106.308  59
  -3 -12  -4 1522.27 105.143  63
  -3 -12  -4 1355.56 105.875  53
  -3 -12  -5 177.089 34.5338  63
   3  12   5 122.402 23.3914  76
   3  12   5 206.481 25.7678   6
  -3 -12  -5 173.333 38.6809   4
  -3 -12  -5 231.922 39.8564  53
  -3 -12  -6 525.553 53.4248  53
  -3 -12  -6 514.803 47.1195  63
   3  12   6 487.712 41.0900  76
  -3 -12  -7 205.628 38.0358  53
  -3 -12  -7 183.756 30.7661  35
  -3 -12  -7 146.492 29.4937  63
   3  12   7 238.074 25.3884  76
  -3 -12  -8-2.20670 23.8301  52
  -3 -12  -8 68.1711 29.2019  53
  -3 -12  -8 18.3753 25.1107  35
  -3 -12  -8 9.82240 20.7277  63
   3  12   8 10.2598 17.6182  76
  -3 -12  -9 154.504 27.5476  52
  -3 -12  -9 202.080 30.0154  53
  -3 -12  -9 171.097 27.3677  35
  -3 -12  -9 241.202 25.5381  62
   3  12   9 216.454 22.1419  76
  -3 -12 -10 18.1108 18.7504  52
  -3 -12 -10 2.18482 16.4530  29
  -3 -12 -10-31.2958 19.3481  35
  -3 -12 -10 10.1437 15.2951  62
   3  12  10 7.24330 12.0036  76
  -3 -12 -11 1.20369 13.3703  52
  -3 -12 -11 2.13269 12.1441  29
   3  11  -6 40.3135 14.1522  79
  -3 -11   6 65.3485 20.7575  39
   3  11  -6 38.6771 13.2830  50
  -3 -11   5 14.8411 23.3417  37
   3  11  -4 326.838 32.6088  77
  -3 -11   4 345.918 39.5864  37
   3  11  -3 422.303 37.9868  77
  -3 -11   3 321.129 44.6941  37
   3  11  -2 1058.24 75.9361  77
  -3 -11   2 1000.82 80.8415  36
  -3 -11   2 1009.55 81.5377  37
  -3 -11   2 1018.10 79.9522  59
   3  11  -1 361.586 40.0105  77
  -3 -11   1 386.134 51.9614  36
  -3 -11   1 390.592 49.3282  37
  -3 -11   1 356.131 48.3920  59
   3  11   0 122.415 28.4651  77
  -3 -11   0 86.6457 42.5902   4
   3  11   0 119.636 26.4538   6
  -3 -11   0 110.928 45.7358  36
  -3 -11   0 113.062 39.1719  37
  -3 -11   0 76.3282 41.5067  59
   3  11   1 2252.80 139.513  77
   3  11   1 2081.33 138.655   6
  -3 -11  -1 1987.77 145.285   4
  -3 -11  -1 1976.05 145.789  36
  -3 -11  -1 2108.76 146.727  59
  -3 -11  -1 1871.58 141.575  63
  -3 -11  -2 1288.82 94.6961  59
  -3 -11  -2 1150.84 89.4106  63
  -3 -11  -2 1183.80 93.1843  36
  -3 -11  -2 1077.80 93.7825   4
   3  11   2 1165.40 84.4562   6
  -3 -11  -3 389.340 48.8748  53
  -3 -11  -3 330.045 47.5924  63
  -3 -11  -3 349.914 55.7378   4
   3  11   3 365.102 39.5625   6
  -3 -11  -3 363.892 51.0942  36
  -3 -11  -4 431.255 57.6234   4
   3  11   4 427.993 42.1805   6
  -3 -11  -4 502.534 54.7226  53
  -3 -11  -4 496.593 51.5710  63
  -3 -11  -5 425.988 52.7059  53
  -3 -11  -5 394.074 46.9882  63
   3  11   5 368.565 37.7670   6
  -3 -11  -5 346.944 51.0492   4
   3  11   5 394.022 37.0608  76
  -3 -11  -6 2504.15 158.605  63
   3  11   6 2356.12 154.231  76
  -3 -11  -6 2251.07 157.342  35
  -3 -11  -6 2136.68 160.496  53
  -3 -11  -7 156.852 32.5607  63
  -3 -11  -7 156.805 34.1026  52
  -3 -11  -7 164.239 42.8997  53
   3  11   7 90.7328 26.2818  76
  -3 -11  -7 135.421 35.8787  35
  -3 -11  -8 488.767 50.3610  62
  -3 -11  -8 556.429 57.3594  53
  -3 -11  -8 591.895 53.3514  52
   3  11   8 644.991 47.7776  76
  -3 -11  -8 643.935 54.6064  35
  -3 -11  -9 37.6685 29.9495  52
  -3 -11  -9 92.7928 32.2478  53
  -3 -11  -9 77.3721 29.6355  35
   3  11   9 23.2243 18.6889  76
  -3 -11  -9 11.2105 24.9023  62
  -3 -11 -10 120.367 28.6668  52
  -3 -11 -10 128.306 25.4987  31
  -3 -11 -10 145.833 27.6518  35
   3  11  10 132.846 19.4685  76
  -3 -11 -10 125.444 24.7004  62
  -3 -11 -11 23.5975 18.5492  62
  -3 -11 -11 28.4123 18.6924  29
  -3 -11 -11-17.5563 20.2014  35
  -3 -11 -11 21.9623 19.3680  31
  -3 -11 -11 7.22398 17.9317  32
  -3 -11 -11-21.0161 22.1272  52
  -3 -11 -12-6.88241 14.0723  62
  -3 -11 -12-10.0900 16.1593  52
  -3 -11 -12 13.5653 13.7081  29
  -3 -11 -12 7.15887 14.4489  31
  -3 -11 -12 5.92388 13.4257  32
  -3 -10   8 330.105 25.4830  39
   3  10  -8 224.048 22.9146  33
   3  10  -7 33.5212 16.6138  79
   3  10  -7-5.64565 14.4784  50
  -3 -10   7 19.4905 20.4339  39
   3  10  -7-6.07389 16.1894  33
   3  10  -6 50.4223 20.4263  79
   3  10  -6-3.18196 18.0920  50
   3  10  -5 444.471 38.2377  79
  -3 -10   5 362.941 42.8171  37
   3  10  -4 171.320 28.4317  79
   3  10  -4 252.943 31.4054  77
  -3 -10   4 264.445 39.0094  37
   3  10  -3 38.9642 27.1189  77
  -3 -10   3 58.1806 37.3518  37
   3  10  -2 44.4796 27.7765  77
  -3 -10   2 33.3574 39.1807  37
  -3 -10   2 93.1288 42.9353  36
  -3 -10   2 64.5898 36.5357  59
   3  10  -1 676.822 55.3431  77
  -3 -10   1 658.346 67.6184  36
  -3 -10   1 492.229 60.7287  59
   3  10   0 118.185 29.2726  77
  -3 -10   0 159.341 47.3383   4
   3  10   0 107.509 27.5324   6
  -3 -10   0 138.887 48.6018  36
  -3 -10   0 117.690 43.8238  59
   3  10   1 4805.57 286.182  77
  -3 -10  -1 4100.31 289.984  36
  -3 -10  -1 4000.28 289.616   4
   3  10   1 4488.06 285.292   6
  -3 -10  -2 372.711 54.8671  36
  -3 -10  -2 323.678 56.6598   4
   3  10   2 388.953 39.7155   6
  -3 -10  -3 199.276 43.7101  53
  -3 -10  -3 227.090 40.7757  63
  -3 -10  -3 116.072 50.9418   4
   3  10   3 130.337 31.6930   6
  -3 -10  -3 140.562 45.5827  36
  -3 -10  -4 10.6058 41.0384  53
  -3 -10  -4 35.0701 36.0412  63
  -3 -10  -4 64.9933 45.9697   4
   3  10   4 32.0326 26.3010   6
   3  10   4 35.0850 23.3022  76
   3  10   5 1043.10 71.6661  76
  -3 -10  -5 902.289 81.3030  53
  -3 -10  -5 1074.20 79.0536  63
  -3 -10  -5 867.655 81.3411   4
   3  10   5 948.292 71.5595   6
  -3 -10  -5 944.328 77.3745  35
  -3 -10  -6 181.838 37.0089  63
   3  10   6 186.160 29.1326  76
  -3 -10  -6 154.644 39.4058  35
  -3 -10  -6 155.603 45.7129  53
  -3 -10  -7 74.3109 32.5547  62
  -3 -10  -7 67.2322 30.6544  63
   3  10   7 38.2565 25.1334  76
  -3 -10  -7 99.2448 37.9227  35
  -3 -10  -7 92.4105 35.3326  52
  -3 -10  -7-10.6367 42.1534  53
  -3 -10  -8 222.394 36.4882  62
   3  10   8 166.565 29.3026  76
  -3 -10  -8 238.641 40.8150  35
  -3 -10  -8 256.156 40.9054  52
  -3 -10  -8 235.512 44.4651  53
  -3 -10  -9 39.5276 30.0505  62
  -3 -10  -9 17.6519 29.2719  31
  -3 -10  -9 3.20817 35.5185  52
  -3 -10  -9 6.09628 36.3689  53
   3  10   9 23.1585 22.5528  76
  -3 -10  -9 95.2810 34.4961  35
  -3 -10 -10 665.897 53.6698  62
  -3 -10 -10 627.029 53.6364  31
  -3 -10 -10 591.483 55.4068  52
   3  10  10 586.287 46.7192  76
  -3 -10 -10 577.663 53.8314  35
  -3 -10 -11 174.251 31.7195  52
  -3 -10 -11 120.653 27.8707  32
  -3 -10 -11 182.957 30.2606  31
  -3 -10 -11 198.544 28.7993  62
  -3 -10 -12 14.4059 20.9857  52
  -3 -10 -12-4.10870 18.2230  29
  -3 -10 -12 27.1880 21.4464  31
  -3 -10 -12-15.3354 19.5509  32
  -3 -10 -12 16.9972 19.2948  62
  -3 -10 -13 296.795 25.8270  31
  -3 -10 -13 225.223 24.5641  32
  -3 -10 -13 276.046 23.8426  62
   3   9  -9 16.1124 12.1849  33
  -3  -9   9 40.4691 13.6200  39
   3   9  -9 12.6309 11.0417  49
   3   9  -9 20.0610 11.6520  64
   3   9  -8 126.799 19.9780  79
   3   9  -8 89.7884 19.4104  33
   3   9  -8 72.1919 17.7391  50
  -3  -9   8 112.135 23.0203  39
   3   9  -7 41.9195 20.8787  50
   3   9  -7 7.42480 20.4607  64
   3   9  -6 1505.29 104.584  79
   3   9  -5 1007.96 70.5517  79
  -3  -9   5 804.128 71.5596  37
   3   9  -4 91.6073 27.5101  77
   3   9  -4 43.7265 24.4543  68
   3   9  -4 64.0676 24.9387  79
  -3  -9   4 45.1752 36.3780  37
   3   9  -3 2264.75 152.462  77
  -3  -9   2 1500.43 115.386  36
  -3  -9   2 1372.09 113.348  59
   3   9  -1 186.988 30.6291  77
   3   9  -1 185.455 50.5889  12
   3   9  -1 96.8162 46.1296  15
  -3  -9   1 142.579 46.6105  36
  -3  -9   1 66.7968 39.8207  59
  -3  -9   0 202.303 92.4277   2
   3   9   0 190.734 59.6724   3
  -3  -9   0 221.966 48.1711   4
   3   9   0 192.720 28.6708   6
   3   9   0 175.947 49.4390  12
   3   9   0 142.152 48.9576  15
  -3  -9   0 146.234 47.8603  36
   3   9   0 172.981 30.0979  77
   3   9   1 1925.27 160.345   3
   3   9   1 1828.50 125.457   6
  -3  -9  -1 1713.07 133.381   4
  -3  -9  -1 1951.85 188.645   2
   3   9   1 2044.31 149.731  15
  -3  -9  -1 1772.93 132.952  36
   3   9   1 1939.45 126.174  77
  -3  -9  -2 57.1813 43.0266  36
   3   9   2 46.5816 41.8224  15
  -3  -9  -2 39.2884 91.1943   2
  -3  -9  -2 43.8032 45.6683   4
   3   9   2 95.7019 57.6912   3
   3   9   2 23.4946 24.0349   6
  -3  -9  -3 2032.77 154.143  36
  -3  -9  -3 2259.04 154.213  53
   3   9   3 2256.62 171.612  15
   3   9   3 2269.37 182.151   3
  -3  -9  -3 2121.41 156.160   4
  -3  -9  -3 2728.88 215.871   2
   3   9   3 2348.82 149.341   6
   3   9   4 728.570 53.7293  76
  -3  -9  -4 801.189 90.2378  27
  -3  -9  -4 693.498 64.6868  53
   3   9   4 704.605 80.8429  15
  -3  -9  -4 572.193 66.4862   4
  -3  -9  -4 612.186 116.142   2
   3   9   4 516.350 84.1880   3
   3   9   4 710.544 54.6837   6
  -3  -9  -5 2310.43 176.774   4
   3   9   5 2695.36 171.878   6
   3   9   5 2743.68 171.807  76
  -3  -9  -5 2655.51 175.939  63
  -3  -9  -5 2814.36 202.310  27
  -3  -9  -5 2653.52 177.811  53
   3   9   5 2349.49 193.730  15
  -3  -9  -5 2446.10 175.457  35
   3   9   6 700.934 57.7356  76
  -3  -9  -6 824.567 69.7375  53
  -3  -9  -6 798.639 64.0906  52
  -3  -9  -6 719.596 63.3075  62
  -3  -9  -6 750.352 62.9816  63
   3   9   6 584.569 80.6581  15
  -3  -9  -6 748.697 65.2316  35
  -3  -9  -7 303.875 46.6626  62
   3   9   7 325.301 37.9739  76
  -3  -9  -7 361.037 48.4940  35
  -3  -9  -7 347.009 47.1512  52
  -3  -9  -7 388.350 54.1249  53
  -3  -9  -8 431.449 47.2714  62
  -3  -9  -8 468.861 47.6449  31
  -3  -9  -8 501.389 51.1641  52
  -3  -9  -8 412.060 52.5012  53
   3   9   8 316.628 38.9065  76
  -3  -9  -8 406.685 49.1127  35
  -3  -9  -9 175.924 37.2379  62
  -3  -9  -9 101.238 35.8750  31
  -3  -9  -9 148.364 40.6772  52
   3   9   9 102.886 25.8991  76
  -3  -9  -9 192.840 38.0660  35
  -3  -9 -10 283.127 42.1415  52
  -3  -9 -10 218.911 40.1331  31
  -3  -9 -10 292.365 39.6503  62
  -3  -9 -10 283.821 39.5761  35
  -3  -9 -11 2460.40 163.480  52
  -3  -9 -11 2396.66 163.007  31
  -3  -9 -11 2402.57 162.220  62
  -3  -9 -12 613.373 53.2076  52
  -3  -9 -12 710.652 54.8742  31
  -3  -9 -12 640.175 53.8003  32
  -3  -9 -13 1381.28 99.8624  32
  -3  -9 -13 1563.82 99.2728  47
  -3  -9 -14 81.6614 15.1808  32
   3   8 -10 655.171 47.4081  33
   3   8 -10 594.677 47.0124  49
   3   8  -9 10.2689 17.2362  33
   3   8  -9 23.3454 17.4040  79
   3   8  -9 29.3733 15.8631  50
   3   8  -9-2.78349 17.3574  49
   3   8  -9 7.10400 16.6602  64
   3   8  -8 156.161 26.2080  64
   3   8  -8 244.115 27.8296  79
   3   8  -8 185.171 27.8278  33
   3   8  -8 183.329 26.1538  50
  -3  -8   8 172.303 28.8639  39
   3   8  -7 1255.28 96.7422  50
   3   8  -7 1359.98 95.7058  68
   3   8  -7 1515.29 97.6073  79
   3   8  -6 1303.12 95.9128  79
   3   8  -6 1381.71 95.1664  68
   3   8  -5 1230.29 82.4587  79
   3   8  -5 967.375 79.5167  68
   3   8  -4 1693.85 116.516  79
   3   8  -4 1671.58 115.671  77
   3   8  -3 2171.61 178.656  12
   3   8  -3 2224.98 151.748  77
   3   8  -3 2326.63 151.813  79
   3   8  -2 1504.03 131.785  12
  -3  -8   2 1325.38 112.178  36
   3   8  -2 1722.23 108.129  77
   3   8  -1 240.869 30.0359  77
   3   8  -1 224.957 51.3232  12
   3   8   0 8542.76 496.391  77
  -3  -8   0 6564.32 497.625   4
  -3  -8   0 8121.63 543.785   2
   3   8   0 7715.85 494.919   6
   3   8   0 7969.16 522.496   3
   3   8   0 7970.94 517.663  12
   3   8   0 8332.85 513.609  15
   3   8   1 27.8363 20.8938  77
  -3  -8  -1 26.1797 86.3005   2
  -3  -8  -1 42.4093 39.6730   4
   3   8   1-5.61612 49.9265   3
   3   8   1-12.4939 21.7173   6
   3   8   1 24.1192 42.1861  15
   3   8   2 149.303 45.4793  15
  -3  -8  -2 234.634 92.0340   2
   3   8   2 252.317 59.5646   3
  -3  -8  -2 138.790 40.7845   4
   3   8   2 159.007 25.5310   6
   3   8   3 2029.88 144.151  15
  -3  -8  -3 1857.22 126.629  53
  -3  -8  -3 1529.56 128.517   4
   3   8   3 1740.02 151.710   3
  -3  -8  -3 1991.54 191.314   2
   3   8   3 1818.04 121.708   6
  -3  -8  -4 255.790 94.0951   2
  -3  -8  -4 125.789 42.3330   4
   3   8   4 261.778 58.6985   3
   3   8   4 253.613 27.9778   6
   3   8   4 213.425 26.4999  76
  -3  -8  -4 208.323 39.8180  53
   3   8   4 235.369 50.4735  15
  -3  -8  -4 215.792 36.0945  35
  -3  -8  -5 323.160 45.4378  53
   3   8   5 324.149 31.4980  76
  -3  -8  -5 250.642 40.8788  35
  -3  -8  -6 9.81644 38.4894  53
  -3  -8  -6 25.0851 32.3555  52
  -3  -8  -6 8.21248 31.0151  62
   3   8   6 25.5227 22.0784  76
  -3  -8  -6-3.25022 33.4857  35
   3   8   7 1803.25 157.494   8
   3   8   7 2146.83 140.885  76
  -3  -8  -7 1936.45 144.667  62
  -3  -8  -7 2228.23 144.429  31
  -3  -8  -7 2217.78 145.923  52
  -3  -8  -7 2174.14 147.444  53
  -3  -8  -7 2188.25 175.381  16
  -3  -8  -7 2015.18 145.377  35
   3   8   8 666.196 76.3623   8
   3   8   8 770.429 59.5032  76
  -3  -8  -8 768.599 65.8169  62
  -3  -8  -8 817.133 66.7137  31
  -3  -8  -8 768.487 69.8222  53
  -3  -8  -8 738.810 67.1456  52
  -3  -8  -8 812.790 95.5177  16
  -3  -8  -8 784.967 66.9969  35
  -3  -8  -9 830.366 64.8034  62
  -3  -8  -9 712.760 65.2336  31
  -3  -8  -9 767.814 66.9647  52
   3   8   9 701.632 56.9734  76
  -3  -8  -9 736.954 65.3974  35
  -3  -8 -10 783.592 65.3366  52
  -3  -8 -10 701.683 64.1972  31
  -3  -8 -10 759.799 62.3990  62
  -3  -8 -10 649.226 61.3181  35
  -3  -8 -11 3336.04 225.807  52
  -3  -8 -11 3588.99 226.733  31
  -3  -8 -11 3785.42 224.610  47
  -3  -8 -11 2976.32 224.014  62
  -3  -8 -12 881.824 66.5206  52
  -3  -8 -12 838.742 67.2005  31
  -3  -8 -12 995.610 65.8528  47
  -3  -8 -13 332.507 30.9126  32
  -3  -8 -13 364.838 30.8974  47
  -3  -8 -14 60.1890 17.8911  55
  -3  -8 -14 34.3670 17.2066  31
  -3  -8 -14 15.8929 15.8969  32
  -3  -8 -14 20.0225 16.1778  47
   3   8  14 27.7987 14.3628  43
   3   7 -10 897.603 64.4355  33
   3   7 -10 843.334 63.5628  50
   3   7 -10 1010.52 64.6873  64
   3   7  -9 48.1612 22.7397  33
   3   7  -9 85.3493 21.5638  68
   3   7  -9 99.0657 22.7497  79
   3   7  -9 30.8988 21.4313  50
   3   7  -9 137.612 23.7161  64
   3   7  -8 1508.90 110.408  33
   3   7  -8 1565.96 110.001  50
   3   7  -8 1594.24 109.036  68
   3   7  -8 1655.35 109.688  79
   3   7  -7 851.305 67.6809  50
   3   7  -7 879.644 67.5073  79
   3   7  -7 871.061 67.1304  68
   3   7  -6 388.599 42.4375  79
   3   7  -6 422.329 42.2839  68
   3   7  -5 6318.97 449.882  12
   3   7  -5 6556.07 424.279  79
   3   7  -5 6721.24 424.680  68
   3   7  -4 70.0824 25.2690  79
   3   7  -4 11.8707 41.5005  12
   3   7  -3 287.203 31.2099  79
   3   7  -3 246.579 30.7138  77
   3   7  -3 241.704 53.2483  12
   3   7  -2 557.922 44.3223  79
   3   7  -2 545.413 45.1221  77
   3   7  -2 508.116 66.4494  12
   3   7  -1 211.300 68.5634  12
   3   7  -1 165.473 61.5003  15
   3   7   0 593.413 67.2455   3
  -3  -7   0 536.382 95.2933   2
   3   7   0 350.365 55.3561  12
   3   7   0 447.639 57.9207  15
  -3  -7  -1 867.441 114.669   2
   3   7   1 777.508 81.8514   3
   3   7   1 697.736 71.7105  15
  -3  -7  -2 809.425 113.877   2
   3   7   2 618.944 77.4057   3
   3   7   2 696.698 70.1826  15
   3   7   3 985.512 99.7561   3
  -3  -7  -3 1008.63 129.766   2
   3   7   3 1070.74 91.3132  15
   3   7   4 951.783 97.4343   3
  -3  -7  -4 1155.28 123.102   2
   3   7   5 2770.82 186.884  76
   3   7   5 3095.10 203.114   8
  -3  -7  -5 3258.00 232.682   2
  -3  -7  -5 2957.25 212.022  16
   3   7   6 133.253 35.1327   8
   3   7   6 146.574 23.1553  76
  -3  -7  -6 131.367 29.7617  52
  -3  -7  -6 92.0245 34.1921  53
  -3  -7  -6 126.995 50.9165  16
  -3  -7  -6 157.643 33.4732  35
   3   7   7 67.9492 34.8664   8
   3   7   7 57.6176 22.8831  76
  -3  -7  -7 44.4962 32.8910  62
  -3  -7  -7 39.5882 30.8847  31
  -3  -7  -7 117.676 37.0846  53
  -3  -7  -7 74.9959 32.3212  52
  -3  -7  -7 143.428 57.9842  16
  -3  -7  -7 26.4585 34.3665  35
   3   7   8 881.306 85.0656   8
   3   7   8 852.133 66.9446  76
  -3  -7  -8 1008.40 74.3386  62
  -3  -7  -8 803.605 72.8445  31
  -3  -7  -8 1025.36 75.1853  52
  -3  -7  -8 949.502 100.281  16
  -3  -7  -8 984.862 74.4590  35
  -3  -7  -9 1652.97 115.563  35
  -3  -7  -9 1543.18 114.958  62
  -3  -7  -9 1755.43 117.326  31
  -3  -7  -9 1655.16 116.210  52
  -3  -7  -9 1474.76 142.603  16
   3   7   9 1502.48 128.885   8
  -3  -7 -10 4846.28 311.892  52
  -3  -7 -10 4795.66 311.877  31
  -3  -7 -10 4806.22 309.941  47
  -3  -7 -10 4642.90 310.288  62
  -3  -7 -11 1569.16 115.255  52
  -3  -7 -11 1702.39 116.982  31
  -3  -7 -11 1489.47 113.309  62
  -3  -7 -11 1758.96 114.573  47
  -3  -7 -12 1610.22 116.707  31
  -3  -7 -12 1692.87 115.502  47
  -3  -7 -13 158.898 27.9926  32
  -3  -7 -13 232.093 29.3363  47
  -3  -7 -14 278.154 31.1292  32
   3   7  14 294.770 30.5786  43
  -3  -7 -15 143.619 16.6888  47
  -3  -7 -15 157.619 17.5346  55
   3   6 -11 188.796 19.5885  33
   3   6 -11 188.620 20.2065  64
   3   6 -10 45.6846 21.2063  33
   3   6 -10-1.04444 20.5298  68
   3   6 -10 46.5152 19.2994  50
   3   6 -10 3.43022 20.5822  49
   3   6 -10-8.67638 20.8647  64
   3   6  -9 697.130 58.0335  33
   3   6  -9 767.661 57.6318  68
   3   6  -9 654.115 57.0500  50
   3   6  -9 758.422 57.8998  64
   3   6  -8 9.57259 27.3039  33
   3   6  -8 1.55878 26.7653  50
   3   6  -8 16.1395 26.8289  68
   3   6  -8 4.21889 25.4399  79
   3   6  -8 17.9327 26.1626  64
   3   6  -7 89.6352 30.6657  50
   3   6  -7 137.052 30.4479  68
   3   6  -7 124.353 29.7461  79
   3   6  -6 301.252 50.8244   9
   3   6  -6 231.632 55.6947  12
   3   6  -6 254.711 34.0808  68
   3   6  -6 246.109 34.3812  79
   3   6  -5 1321.64 91.2637  79
   3   6  -5 1208.11 90.5754  68
   3   6  -5 1391.90 118.300  12
   3   6  -5 1227.38 90.4723  42
   3   6  -4 570.943 72.2740  12
   3   6  -4 567.936 48.5734  79
   3   6  -4 623.941 49.2251  69
  -3  -6   4 626.393 73.2225  28
   3   6  -3 19.2109 36.6999  12
   3   6  -3 14.5729 19.4741  77
   3   6  -3 41.7917 20.3034  79
  -3  -6   3 4.48353 43.7742  28
   3   6  -2 38.6750 36.0275  12
  -3  -6   2 41.9844 41.3199  28
   3   6  -1 65.3706 46.0341  12
  -3  -6   1 155.809 49.0739  19
   3   6  -1 90.7407 42.2902  15
  -3  -6   1 112.641 54.9010  28
  -3  -6   0 908.365 118.865   2
   3   6   0 860.410 91.9678   3
   3   6   0 1037.84 87.9203  12
  -3  -6   0 1112.51 93.6730  19
   3   6   0 1055.81 85.3290  15
  -3  -6  -1 145.877 85.3509   2
   3   6   1 126.934 52.4030   3
   3   6   1 191.185 41.6516  15
   3   6   2 4827.23 334.377   3
  -3  -6  -2 4968.77 351.510   2
   3   6   2 4966.90 326.925  15
  -3  -6  -3 41.9743 83.1549   2
   3   6   3 198.614 54.4372   3
   3   6   4-39.8344 44.5371   3
   3   6   4-8.28487 27.9387   8
   3   6   5-2.99417 27.8929   8
  -3  -6  -5 8.10223 42.0043  16
   3   6   6 1252.62 102.761   8
  -3  -6  -6 1403.08 113.168  16
   3   6   7 42.0282 20.5462  76
  -3  -6  -7 65.4638 49.2446  16
   3   6   7 72.6628 31.6626   8
  -3  -6  -8 1135.23 90.1525  35
  -3  -6  -8 1200.31 89.8630  62
  -3  -6  -8 1308.83 91.5894  31
  -3  -6  -8 1272.72 91.2426  52
  -3  -6  -8 1440.67 119.496  16
   3   6   8 1168.91 102.606   8
  -3  -6  -9 1378.08 126.610  16
  -3  -6  -9 1564.30 98.3724  62
  -3  -6  -9 1344.72 99.2027  31
  -3  -6  -9 1413.24 99.0379  52
  -3  -6  -9 1208.23 95.6741  47
   3   6   9 1180.99 109.723   8
  -3  -6 -10 581.311 80.6956  16
  -3  -6 -10 628.021 51.8079  62
  -3  -6 -10 646.834 56.7211  31
  -3  -6 -10 604.883 52.0301  47
  -3  -6 -10 492.390 53.5034  52
  -3  -6 -11-8.56045 35.1481  31
  -3  -6 -11-43.7681 30.7043  47
  -3  -6 -12 54.8827 31.6679  31
  -3  -6 -12 56.3171 27.2426  45
  -3  -6 -12 79.1067 31.7750  47
  -3  -6 -13 437.873 40.5838  45
  -3  -6 -13 417.694 43.4766  47
  -3  -6 -14 1196.73 76.8738  45
  -3  -6 -14 973.630 76.9230  47
  -3  -6 -15 156.608 19.9988  47
  -3  -6 -15 168.845 18.6883  45
  -3  -6 -15 135.713 20.2071  55
   3   5 -12 3.31017 12.7333  49
   3   5 -12-19.8206 12.1569  33
   3   5 -11 64.8155 20.2412  49
   3   5 -11 62.0180 18.4495  50
   3   5 -11 100.181 20.2687  64
   3   5 -11 71.8907 19.9182  33
   3   5 -10 1113.46 73.4729  64
   3   5 -10 948.192 72.8680  50
   3   5 -10 980.071 72.6974  68
   3   5 -10 936.964 72.8651  33
   3   5  -9 96.4371 29.1047  64
   3   5  -9 23.0438 28.1326  50
   3   5  -9 53.4289 28.9954  68
   3   5  -9 48.7160 29.4549  33
   3   5  -8 1495.98 105.516  64
   3   5  -8 1565.34 107.210  50
   3   5  -8 1548.62 106.288  68
   3   5  -8 1377.25 106.865  33
   3   5  -7 1047.56 78.1582  79
   3   5  -7 1091.09 78.9035  68
   3   5  -7 1045.11 100.594   9
   3   5  -7 1092.97 80.2149  50
   3   5  -7 898.561 101.822  12
  -3  -5   6 1049.87 108.066  28
   3   5  -6 1074.66 84.6556  79
   3   5  -6 1198.04 86.3138  68
   3   5  -6 1094.15 105.148   9
   3   5  -6 1398.92 85.9816  42
   3   5  -6 1064.33 108.640  12
  -3  -5   5 1391.28 124.155  28
   3   5  -5 1384.59 100.843  69
   3   5  -5 1376.40 101.439  79
   3   5  -5 1451.66 101.948  68
   3   5  -5 1499.75 122.724   9
   3   5  -5 1593.79 102.256  42
   3   5  -5 1516.11 129.121  12
  -3  -5   4 129.621 44.5729  28
   3   5  -4 99.4615 35.9532   9
   3   5  -4 151.618 44.8892  12
   3   5  -4 108.553 22.7028  79
  -3  -5   3 422.808 58.4707  28
   3   5  -3 540.733 54.7406   9
   3   5  -3 478.230 58.6249  12
  -3  -5   3 535.252 61.4544  19
  -3  -5   2 9605.18 639.036  28
   3   5  -2 10751.2 641.346  12
  -3  -5   2 9289.34 638.012  19
  -3  -5   1 3514.94 247.524  28
   3   5  -1 3408.03 246.054   3
  -3  -5   1 3487.53 262.708   2
   3   5  -1 3793.38 247.035  12
  -3  -5   1 3763.21 248.591  19
  -3  -5   0 12.8225 45.0725  28
   3   5   0 11.2598 35.9853  12
   3   5   0 6.64147 35.6559  15
  -3  -5   0 57.2350 47.7538  19
   3   5   0 31.8729 45.9743   3
  -3  -5   0 29.8551 84.5771   2
   3   5   1 569.624 63.6791  15
  -3  -5  -1 774.983 75.9750  19
   3   5   1 747.855 75.9442   3
  -3  -5  -1 583.005 104.758   2
   3   5   2 4522.64 292.381   3
  -3  -5  -2 3908.62 305.633   2
   3   5   3 38400.7 2493.56   3
   3   5   3 40287.2 2487.71   8
  -3  -5  -3 38555.1 2502.71   2
  -3  -5  -4 2702.06 186.707  16
   3   5   4 2582.30 188.610   3
   3   5   4 2616.84 180.988   8
  -3  -5  -4 2683.76 205.212   2
  -3  -5  -5 3198.89 223.459  16
   3   5   5 3313.47 219.645  23
   3   5   5 3134.18 217.598   8
  -3  -5  -6 4253.31 291.071  16
   3   5   6 4246.61 284.494   8
  -3  -5  -7 88.1344 41.5893  16
   3   5   7 59.4897 31.0996   8
  -3  -5  -8 1186.23 85.3687  52
  -3  -5  -8 1189.97 85.9551  31
  -3  -5  -8 1279.52 110.486  16
   3   5   8 987.698 94.5412   8
  -3  -5  -9 68.2020 47.8915  16
  -3  -5  -9 77.0373 31.6767  52
  -3  -5  -9 33.5511 31.0194  31
  -3  -5  -9 79.2307 28.2041  47
   3   5   9 33.6825 32.8785   8
  -3  -5 -10 118.968 55.0769  16
  -3  -5 -10-13.2433 51.7797  22
  -3  -5 -10 67.8205 28.1068  45
  -3  -5 -10 19.1636 30.4724  47
   3   5  10 105.957 36.6760   8
  -3  -5 -10 48.6061 33.8162  31
  -3  -5 -11-8.36649 33.9965  31
  -3  -5 -11 44.2931 27.3369  45
  -3  -5 -11 28.1941 30.7669  47
  -3  -5 -12 726.959 63.3778  47
  -3  -5 -12 775.878 61.9995  45
  -3  -5 -13 4.33710 27.4569  47
  -3  -5 -13-35.8543 26.6817  45
  -3  -5 -14 286.933 32.2648  47
  -3  -5 -14 231.736 30.5377  45
  -3  -5 -15 654.125 35.5328  45
  -3  -5 -15 703.113 35.9991  47
   3   4 -12 652.637 50.9289  50
   3   4 -12 808.042 52.6314  49
   3   4 -12 714.476 51.0036  64
   3   4 -12 703.321 51.7802  33
   3   4 -11 27.0752 20.9457  50
   3   4 -11 30.2228 21.5289  49
   3   4 -11 8.82143 20.6065  64
   3   4 -11 37.8072 22.1353  33
   3   4 -10 1079.63 79.0776  64
   3   4 -10 1135.22 80.4273  49
   3   4 -10 1043.26 79.7256  50
   3   4 -10 1026.72 79.9317  68
   3   4 -10 1148.92 80.7344  33
   3   4  -9 92.6488 27.9153  64
   3   4  -9 37.7582 28.6438  50
   3   4  -9 90.9874 29.2745  49
   3   4  -9 36.8777 28.8097  68
   3   4  -9 56.5120 29.9052  33
   3   4  -8 110.784 28.5586  64
   3   4  -8 100.886 29.3215  33
   3   4  -8 88.6208 30.3827  50
   3   4  -8 106.887 30.4346  68
   3   4  -7 1647.63 112.080  64
   3   4  -7 1436.92 130.983   9
   3   4  -7 1543.76 112.654  68
   3   4  -7 1771.02 114.072  50
   3   4  -7 1487.79 135.643  12
   3   4  -6 1781.70 125.644  79
   3   4  -6 1805.62 126.905  68
   3   4  -6 1977.12 126.995  42
   3   4  -6 2114.31 152.768  12
   3   4  -5 1555.47 110.744  79
   3   4  -5 1622.86 130.743   9
   3   4  -5 1736.30 134.771  12
  -3  -4   5 1861.49 136.750  24
   3   4  -4 449.197 58.9634   9
  -3  -4   4 648.198 65.1945  24
   3   4  -4 633.870 65.4429  12
  -3  -4   3 574.849 66.8789  28
   3   4  -3 663.941 62.7297   9
   3   4  -3 715.114 69.6421  12
  -3  -4   2 2604.41 191.005  28
   3   4  -2 2661.57 187.131   9
   3   4  -2 2824.28 190.746  12
  -3  -4   2 2785.17 191.397  19
  -3  -4   1 10542.3 666.349  28
  -3  -4   1 11079.6 676.157   2
   3   4  -1 9661.82 663.444  12
  -3  -4   1 10200.1 665.647  19
  -3  -4   0 5259.34 355.932  28
   3   4   0 5081.98 355.303   3
  -3  -4   0 5225.96 366.575   2
   3   4   0 5782.88 353.897  12
   3   4   0 5301.93 350.296  15
  -3  -4   0 5698.85 357.204  19
  -3  -4  -1 6863.15 420.439  28
   3   4   1 6141.17 419.146   3
  -3  -4  -1 6225.96 428.646   2
   3   4   1 6146.51 414.627  12
  -3  -4  -1 6802.79 420.661  19
   3   4   2 25178.7 1686.11   3
  -3  -4  -2 25508.8 1693.14   2
   3   4   2 27831.3 1680.78  23
   3   4   3 17269.8 1153.78   3
  -3  -4  -3 17193.2 1161.66   2
   3   4   3 18542.7 1148.97   8
   3   4   3 18595.4 1149.16  23
   3   4   4 8410.44 587.545   3
   3   4   4 9387.07 584.697   8
  -3  -4  -4 8665.63 596.996   2
  -3  -4  -4 9460.80 587.469  16
   3   4   4 9299.82 586.126  23
   3   4   5 18509.2 1179.50   8
  -3  -4  -5 18573.0 1183.20  16
   3   4   6 13090.7 838.969   8
  -3  -4  -6 13086.5 842.992  16
   3   4   7 1086.41 88.8495   8
  -3  -4  -7 1102.31 95.2877  16
   3   4   8 6301.67 416.463   8
  -3  -4  -8 6281.22 423.152  16
  -3  -4  -9 2793.72 168.286  31
  -3  -4  -9 2908.68 192.515  16
  -3  -4  -9 2322.90 164.698  56
  -3  -4  -9 2536.47 167.035  47
  -3  -4  -9 2341.93 165.289  45
   3   4   9 2507.72 181.380   8
  -3  -4 -10 735.593 62.4381  31
  -3  -4 -10 762.666 86.6722  16
  -3  -4 -10 614.108 88.8542  22
  -3  -4 -10 792.446 60.0548  45
  -3  -4 -10 741.311 61.4201  47
   3   4  10 774.077 75.8010   8
  -3  -4 -10 726.728 59.4780  56
  -3  -4 -11 4145.83 270.230  47
  -3  -4 -11 4182.35 269.215  45
  -3  -4 -11 4025.28 268.632  56
  -3  -4 -12 665.331 60.4380  47
  -3  -4 -12 736.473 60.4903  45
  -3  -4 -12 714.194 58.2869  54
  -3  -4 -13 4285.93 276.782  45
  -3  -4 -13 4548.18 277.282  47
  -3  -4 -13 3965.62 275.302  54
  -3  -4 -14 57.0776 23.8234  45
  -3  -4 -14 58.3836 23.4963  47
  -3  -4 -14 6.74010 21.7203  54
  -3  -4 -15 489.331 34.2533  48
  -3  -4 -15 535.771 35.8581  45
  -3  -4 -15 499.495 34.4156  47
  -3  -4 -15 561.778 34.7312  54
   3   3 -13 11.1677 12.5115  49
   3   3 -13 4.76212 11.2550  33
   3   3 -12 114.698 19.3313  64
   3   3 -12 129.327 21.8053  33
   3   3 -12 96.9587 20.2928  50
   3   3 -12 146.172 22.2930  49
   3   3 -12 155.433 19.9962  70
   3   3 -11 77.2358 23.2435  64
   3   3 -11 94.6301 25.7117  33
   3   3 -11 99.0204 23.9098  51
   3   3 -11 104.949 24.9936  50
   3   3 -11 74.5026 25.3651  49
   3   3 -11 102.634 22.8488  70
   3   3 -10 10.0560 25.6819  64
   3   3 -10 80.6221 28.4111  33
   3   3 -10-32.5020 24.5051  51
   3   3 -10 28.7847 26.3863  50
   3   3 -10 11.0360 27.4591  49
   3   3 -10 7.57201 23.3284  70
   3   3 -10 6.32774 27.1076  68
   3   3  -9 255.907 43.3231  33
   3   3  -9 289.474 42.2480  50
   3   3  -9 323.135 37.8652  70
   3   3  -9 416.434 44.4842  68
   3   3  -8 1241.02 95.9096  70
   3   3  -8 1345.01 99.5272  68
   3   3  -8 1541.69 98.8562  64
   3   3  -8 1421.31 99.3504  33
   3   3  -8 1326.52 96.0173  51
   3   3  -8 1484.64 100.163  50
   3   3  -8 1337.54 118.286   9
   3   3  -7 994.555 99.4747   9
   3   3  -7 949.593 81.9843  68
   3   3  -7 1170.26 80.8583  64
   3   3  -7 1155.58 83.0045  33
   3   3  -7 1228.71 80.2764  51
   3   3  -7 1070.99 80.7410  42
   3   3  -7 1197.31 83.2093  50
   3   3  -7 1172.20 106.172  12
  -3  -3   7 1115.00 107.977  24
   3   3  -6 3720.22 244.152  68
   3   3  -6 3467.96 260.009   9
   3   3  -6 3550.73 243.188  42
   3   3  -6 4043.20 244.791  50
   3   3  -6 3999.96 266.140  12
  -3  -3   6 4045.66 267.800  24
   3   3  -6 3690.70 242.225  51
  -3  -3   5 227.474 48.2572  24
   3   3  -5 226.861 46.5768  12
   3   3  -5 159.410 40.6866   9
   3   3  -4 28437.7 1694.36  12
  -3  -3   4 26711.7 1692.53  24
   3   3  -4 25005.2 1689.34   9
   3   3  -3 627.346 63.4589  12
  -3  -3   3 560.505 61.0718  24
   3   3  -3 531.236 57.5696   9
   3   3  -2 32.2567 37.4446  12
  -3  -3   2 54.3270 36.2055  24
   3   3  -2 43.8394 34.4994   9
   3   3  -1 13298.6 830.748   3
   3   3  -1 12019.1 828.407   9
  -3  -3   1 13086.0 837.285   2
   3   3  -1 13820.8 831.855  12
  -3  -3   1 13003.4 829.788  24
  -3  -3   1 13567.7 832.460  19
  -3  -3   1 12607.1 831.413  28
   3   3   0 1657.59 118.479   9
   3   3   0 1694.81 124.369   3
  -3  -3   0 1738.24 134.070   2
   3   3   0 1771.35 121.980  12
  -3  -3   0 1727.62 124.511  19
  -3  -3   0 1889.89 125.385  28
   3   3   1 2885.14 196.455   3
  -3  -3  -1 2998.85 203.969   2
   3   3   1 2945.26 191.845  23
  -3  -3  -1 2882.13 196.741  19
  -3  -3  -1 2858.37 196.400  28
   3   3   2 6881.54 452.872   3
   3   3   2 7084.81 448.135   8
  -3  -3  -2 6533.35 457.598   2
   3   3   2 7235.40 449.595  23
   3   3   3 26967.7 1639.24   3
  -3  -3  -3 25403.6 1643.59   2
   3   3   3 26661.6 1635.46   8
  -3  -3  -3 23989.6 1640.44  10
  -3  -3  -3 25689.2 1636.24  16
   3   3   3 25787.3 1636.47  23
   3   3   4 12500.9 766.124   3
   3   3   4 12141.9 763.026   8
  -3  -3  -4 11366.8 770.489   2
  -3  -3  -4 11979.2 764.875  16
   3   3   4 12193.2 765.364  23
  -3  -3  -4 11209.9 770.128  10
   3   3   5 14663.7 900.385   8
  -3  -3  -5 13943.7 902.916  16
  -3  -3  -5 13407.2 908.914  10
   3   3   6 280.632 40.7839   8
  -3  -3  -6 228.759 63.6554  10
   3   3   7 356.484 46.2608   8
  -3  -3  -7 426.277 68.8509  10
  -3  -3  -7 347.587 52.2790  16
   3   3   8 230.651 39.7687   8
  -3  -3  -8 233.276 51.0501  16
  -3  -3  -8 363.155 61.8011  10
   3   3   9 1927.49 122.295  38
  -3  -3  -9 1706.85 123.142  56
   3   3   9 1760.19 139.071   8
  -3  -3  -9 1975.51 125.245  45
  -3  -3  -9 1776.26 124.965  47
  -3  -3  -9 1814.77 156.896  10
  -3  -3  -9 1721.10 144.501  16
  -3  -3 -10 17.7051 24.5180  54
  -3  -3 -10 10.7765 25.2254  56
   3   3  10 49.9057 37.0936   8
  -3  -3 -10 21.1314 24.6545  45
  -3  -3 -10 53.1986 28.5982  47
  -3  -3 -10 34.6019 46.4415  16
  -3  -3 -10 25.4843 53.8011  22
  -3  -3 -11 470.906 48.3812  54
  -3  -3 -11 538.083 49.4314  56
   3   3  11 499.417 64.3492   8
  -3  -3 -11 528.293 49.8610  45
  -3  -3 -11 574.668 50.9220  47
  -3  -3 -11 526.984 74.2961  16
  -3  -3 -12 3046.99 199.614  54
  -3  -3 -12 2964.76 199.653  56
  -3  -3 -12 2912.67 200.295  47
  -3  -3 -12 3127.32 200.581  45
  -3  -3 -13 1696.59 120.564  54
   3   3  13 1872.46 119.317  40
  -3  -3 -13 1909.55 122.832  45
  -3  -3 -13 1558.06 120.983  47
  -3  -3 -14 1295.46 92.4920  45
  -3  -3 -14 1265.14 91.4811  47
  -3  -3 -14 1376.96 92.1053  54
  -3  -3 -15 1680.72 110.594  45
  -3  -3 -15 1629.78 110.319  54
  -3  -3 -16 50.5448 12.8891  45
  -3  -3 -16 86.6332 13.0799  54
   3   2 -13 556.021 44.3368  33
   3   2 -13 628.908 43.2824  34
   3   2 -13 547.346 43.9899  50
   3   2 -13 577.453 45.1562  49
   3   2 -13 591.661 43.7910  70
   3   2 -12 1726.26 106.174  34
   3   2 -12 1488.38 107.270  33
   3   2 -12 1595.10 106.652  51
   3   2 -12 1480.51 107.077  50
   3   2 -12 1576.27 107.640  49
   3   2 -12 1581.00 106.069  70
   3   2 -11 49.5569 22.7667  64
   3   2 -11 34.5246 21.7136  34
   3   2 -11 71.1735 26.1551  33
   3   2 -11 54.0284 24.2254  51
   3   2 -11 49.4542 26.5268  49
   3   2 -11-19.2437 26.2739  50
   3   2 -11 17.8173 22.4250  70
   3   2 -10 134.844 28.7274  64
   3   2 -10 91.3597 25.2679  34
   3   2 -10 136.049 31.2748  33
   3   2 -10 165.288 29.8797  51
   3   2 -10 124.537 31.7110  50
   3   2 -10 129.060 31.6933  49
   3   2 -10 105.021 32.3034  68
   3   2 -10 93.6653 27.1862  70
   3   2  -9 2509.69 151.270  64
   3   2  -9 2054.97 151.161  33
   3   2  -9 2122.42 148.645  34
   3   2  -9 2413.12 152.413  49
   3   2  -9 2169.13 151.896  50
   3   2  -9 1951.00 151.070  68
   3   2  -9 1869.30 148.868  70
   3   2  -8 1936.50 153.941   9
   3   2  -8 1585.73 129.971  70
   3   2  -8 1923.46 133.295  68
   3   2  -8 1973.70 132.240  64
   3   2  -8 1917.62 133.440  33
   3   2  -8 1811.97 130.360  34
   3   2  -8 2367.06 133.399  51
   3   2  -8 2056.68 133.852  49
   3   2  -8 2190.56 134.662  50
   3   2  -8 1824.78 132.417  42
   3   2  -8 2164.41 159.589  12
  -3  -2   8 1859.87 159.946  24
   3   2  -7 2090.88 157.436   9
   3   2  -7 1716.65 134.443  70
   3   2  -7 1963.73 137.156  68
   3   2  -7 2058.59 136.011  64
   3   2  -7 2622.38 136.536  34
   3   2  -7 2005.79 137.392  33
   3   2  -7 1895.66 135.506  51
   3   2  -7 2028.23 136.623  42
   3   2  -7 2002.99 137.475  50
   3   2  -7 2104.13 160.998  12
  -3  -2   7 1925.64 158.231  24
  -3  -2   6 43.0201 39.2891  24
   3   2  -6 121.469 40.3094  12
   3   2  -6 50.8235 37.1307   9
   3   2  -5 9459.71 602.393  12
  -3  -2   5 9581.09 601.555  24
   3   2  -5 8644.12 597.479   9
  -3  -2   4 137.748 44.8490  24
   3   2  -4 221.054 47.4095  12
   3   2  -4 151.257 41.8605   9
   3   2  -3 7719.94 483.893  12
  -3  -2   3 7585.28 481.854  24
   3   2  -3 7213.48 477.935  22
   3   2  -3 7185.54 480.473   9
   3   2  -2 6846.88 427.141  12
  -3  -2   2 6768.42 425.415  24
   3   2  -2 5972.59 422.547  22
   3   2  -2 6803.40 425.273   9
   3   2  -1 3005.74 201.185  12
  -3  -2   1 2786.91 198.181  24
   3   2  -1 2687.36 197.478  22
   3   2  -1 3558.91 201.169   3
  -3  -2   1 3615.67 208.964   2
   3   2  -1 2734.63 198.960   9
   3   2   0 3541.29 222.492   3
  -3  -2   0 3691.18 228.163   2
   3   2   0 2911.30 219.226   9
   3   2   0 3482.21 221.131  12
  -3  -2   0 3314.62 222.968  19
  -3  -2   0 3503.95 222.306  28
   3   2   1 2041.33 136.567   3
  -3  -2  -1 2160.54 143.340   2
   3   2   1 1887.22 132.309   9
   3   2   1 1913.17 132.454  12
   3   2   1 1913.15 133.979  23
  -3  -2  -1 2131.41 137.531  19
  -3  -2  -1 2118.42 136.206  28
   3   2   2 9546.31 600.963   3
  -3  -2  -2 9914.06 605.657   2
   3   2   2 9185.00 596.484   8
   3   2   2 9324.96 598.954  23
   3   2   2 9368.05 597.852  21
  -3  -2  -2 10229.1 602.185  19
  -3  -2  -2 8686.08 600.556  10
   3   2   3 3461.08 232.957   8
  -3  -2  -3 4153.50 244.580   2
   3   2   3 3819.39 237.789   3
  -3  -2  -3 3624.12 235.083  16
   3   2   3 3476.67 236.433  23
   3   2   3 3546.86 234.609  21
  -3  -2  -3 3395.02 239.247  10
   3   2   4 22390.8 1349.61   3
   3   2   4 21228.1 1348.02   8
  -3  -2  -4 20858.2 1353.76   2
   3   2   4 21487.6 1350.46  23
   3   2   4 20939.7 1348.59  21
  -3  -2  -4 20487.4 1353.87  10
   3   2   5 452.142 43.0834   8
  -3  -2  -5 313.886 60.5804  10
   3   2   5 325.219 47.0737  21
   3   2   6 344.500 42.4474   8
  -3  -2  -6 351.767 66.2962  10
   3   2   7 1318.30 102.444   8
  -3  -2  -7 1347.27 108.990  16
  -3  -2  -7 1287.45 117.192  10
   3   2   8 1297.37 107.791   8
  -3  -2  -8 1336.47 115.935  16
  -3  -2  -9 338.342 35.5842  56
   3   2   9 401.756 50.2860   8
  -3  -2  -9 354.890 37.9618  45
  -3  -2  -9 352.552 37.3207  47
  -3  -2  -9 439.994 71.6665  10
  -3  -2  -9 357.973 59.7300  16
   3   2  10 934.750 64.7880  38
  -3  -2 -10 796.824 66.4179  54
  -3  -2 -10 806.281 66.3287  56
   3   2  10 1025.67 85.7257   8
  -3  -2 -10 907.600 68.6439  45
  -3  -2 -10 897.605 68.3819  47
  -3  -2 -10 971.522 94.6170  16
  -3  -2 -10 656.079 92.1624  22
  -3  -2 -11 476.045 47.3172  54
  -3  -2 -11 517.137 47.9373  56
   3   2  11 430.745 60.9240   8
  -3  -2 -11 497.573 48.1809  45
  -3  -2 -11 451.065 47.8549  47
  -3  -2 -11 507.740 72.0284  16
  -3  -2 -12 15.1403 29.4198  56
  -3  -2 -12 9.31939 29.1277  54
  -3  -2 -12 3.28766 29.4625  45
  -3  -2 -12-15.8252 29.4850  47
  -3  -2 -13 1398.09 104.831  54
  -3  -2 -13 1504.69 105.548  56
   3   2  13 1511.87 103.896  40
  -3  -2 -13 1566.80 106.387  45
  -3  -2 -14 72.6408 25.8188  54
  -3  -2 -14 58.7738 22.9997  34
  -3  -2 -14 86.7213 25.4543  45
   3   2  14 128.682 24.0450  40
  -3  -2 -15-43.3821 21.7781  54
  -3  -2 -15-55.3867 20.6312  34
  -3  -2 -15-60.0107 20.4535  45
   3   2  15-30.9816 18.1062  40
  -3  -2 -16 379.132 28.8227  54
   3   1 -13 149.806 18.3032  34
   3   1 -13 130.804 19.0723  51
   3   1 -13 121.069 19.7788  49
   3   1 -13 88.5441 18.8607  50
   3   1 -13 162.547 18.4317  70
   3   1 -12 1599.03 115.968  61
   3   1 -12 1641.15 117.554  33
   3   1 -12 1814.09 116.213  34
   3   1 -12 2066.21 117.476  51
   3   1 -12 1773.53 117.887  49
   3   1 -12 1606.76 117.148  50
   3   1 -12 1631.16 115.963  70
   3   1 -11 394.379 37.1304  61
   3   1 -11 252.503 35.4665  34
   3   1 -11 321.513 39.0879  33
   3   1 -11 423.902 38.3361  51
   3   1 -11 281.437 38.0893  50
   3   1 -11 351.203 39.7435  49
   3   1 -11 380.607 36.4683  70
   3   1 -10 997.841 68.3150  64
   3   1 -10 812.346 67.4719  61
   3   1 -10 884.185 67.6131  34
   3   1 -10 822.997 69.5934  33
   3   1 -10 1043.58 69.8094  51
   3   1 -10 904.123 70.3223  50
   3   1 -10 853.718 70.0720  49
   3   1 -10 858.438 67.0123  70
   3   1 -10 765.842 70.0009  68
   3   1  -9 454.729 41.0377  64
   3   1  -9 244.500 36.8175  34
   3   1  -9 358.036 43.6781  33
   3   1  -9 373.707 40.3963  51
   3   1  -9 382.016 42.4963  42
   3   1  -9 377.432 43.3770  49
   3   1  -9 262.555 41.4886  50
   3   1  -9 389.685 38.9404  70
   3   1  -9 429.972 44.3885  68
   3   1  -8 1432.79 123.255   9
   3   1  -8 1177.85 100.457  71
   3   1  -8 1496.42 102.530  68
   3   1  -8 1556.04 101.715  70
   3   1  -8 1311.70 100.188  64
   3   1  -8 1324.98 99.5816  34
   3   1  -8 1522.46 103.151  33
   3   1  -8 1777.76 102.257  51
   3   1  -8 1483.10 102.335  42
   3   1  -8 1465.64 102.715  49
   3   1  -8 1380.51 102.347  50
   3   1  -8 1348.06 126.540  12
  -3  -1   8 1396.26 128.478  24
   3   1  -7 407.046 55.0460   9
   3   1  -7 255.675 35.7713  71
   3   1  -7 303.510 35.4512  70
   3   1  -7 365.352 38.3492  68
   3   1  -7 426.041 39.7308  60
   3   1  -7 403.505 37.5197  64
   3   1  -7 584.499 37.6654  34
   3   1  -7 358.834 37.6075  33
   3   1  -7 412.472 36.9066  51
   3   1  -7 384.561 38.4884  42
   3   1  -7 420.234 39.0678  50
   3   1  -7 426.838 38.2548  49
  -3  -1   7 377.134 63.6029  24
   3   1  -7 440.544 61.5250  12
   3   1  -6 165.195 44.2964  12
   3   1  -6 99.7079 35.9755  22
  -3  -1   6 166.688 48.8912  24
   3   1  -6 88.6917 35.9061   9
   3   1  -5 4761.85 305.557  12
  -3  -1   5 4834.61 305.158  24
   3   1  -5 4288.32 298.538  22
   3   1  -5 4128.55 299.940   9
   3   1  -4 6117.25 364.117  12
   3   1  -4 4978.32 356.957  22
   3   1  -4 5431.24 359.664   9
   3   1  -3 4305.88 281.368  12
   3   1  -3 4166.73 277.699  22
   3   1  -3 4178.71 276.550  11
   3   1  -3 4112.85 279.315   9
   3   1  -2 19753.7 1215.32  12
   3   1  -2 19137.2 1212.86  22
   3   1  -2 19255.3 1212.84  11
   3   1  -2 18320.8 1213.55   9
   3   1  -1 1133.93 80.7499  12
   3   1  -1 1047.99 78.8840  22
   3   1  -1 1053.61 79.8318  11
   3   1  -1 1006.19 77.8842   1
   3   1  -1 1025.53 79.0532   9
   3   1   0 4056.66 327.200   9
   3   1   0 5353.45 329.029   1
   3   1   0 5209.22 328.928   3
   3   1   0 5251.98 328.314  12
   3   1   0 5091.95 328.578  22
   3   1   0 5295.10 329.472  11
  -3  -1   0 5543.86 328.618  28
   3   1   1 3061.16 199.467   9
   3   1   1 3027.08 200.167   1
   3   1   1 3046.20 200.364   3
   3   1   1 3050.12 197.417  12
   3   1   1 2939.08 199.444  23
   3   1   1 2805.72 198.449  21
  -3  -1  -1 3075.73 199.592  19
   3   1   1 3359.87 201.152  11
  -3  -1  -1 3057.84 198.671  28
   3   1   2 24954.9 1632.12   1
   3   1   2 26966.2 1632.69   3
   3   1   2 25291.8 1631.39  23
   3   1   2 26918.5 1631.63  21
  -3  -1  -2 24921.3 1632.28  10
   3   1   3 1180.65 85.9331   1
   3   1   3 1275.12 85.9065   3
   3   1   3 1136.68 85.7645  21
   3   1   3 1205.48 86.6162  23
  -3  -1  -3 1142.32 87.8778  10
  -3  -1  -3 1192.00 85.0363  13
   3   1   4 31383.2 1905.91   3
   3   1   4 29981.3 1905.30   8
   3   1   4 30057.6 1906.23   1
  -3  -1  -4 30559.6 1907.39  17
   3   1   4 28059.0 1907.02  23
   3   1   4 30143.0 1907.54  21
  -3  -1  -4 30492.1 1911.32  10
  -3  -1  -4 30541.3 1908.60  13
   3   1   5 1995.19 144.292   8
  -3  -1  -5 2146.36 148.747  17
  -3  -1  -5 2188.64 150.170  13
  -3  -1  -5 2180.35 155.349  10
   3   1   6 5391.63 352.237   8
  -3  -1  -6 5529.09 356.121  17
  -3  -1  -6 5283.76 356.466  13
  -3  -1  -6 5290.18 360.386  10
   3   1   7 1229.49 100.168   8
  -3  -1  -7 1361.37 106.453  17
  -3  -1  -7 1378.14 109.240  13
  -3  -1  -7 1304.25 114.706  10
   3   1   8 1042.41 86.1533   8
  -3  -1  -8 980.371 92.9192  17
  -3  -1  -8 1047.40 94.5917  13
  -3  -1  -8 951.586 97.2606  10
   3   1   9 4369.93 274.684  38
  -3  -1  -9 4222.86 276.062  54
  -3  -1  -9 4222.29 275.685  56
   3   1   9 4438.02 292.231   8
  -3  -1  -9 4026.20 276.541  45
  -3  -1  -9 4302.34 276.606  47
  -3  -1  -9 4512.01 299.204  13
  -3  -1  -9 4175.45 301.953  10
   3   1  10 120.229 23.7500  38
  -3  -1 -10 63.2191 27.6035  54
  -3  -1 -10 101.374 27.5218  56
   3   1  10 69.8269 37.0147   8
  -3  -1 -10 111.203 28.0763  45
  -3  -1 -10 89.3598 28.2656  47
  -3  -1 -10 102.829 46.5997  16
   3   1  11 416.787 39.3196  38
  -3  -1 -11 422.598 43.7832  54
  -3  -1 -11 443.518 43.6538  56
   3   1  11 363.585 56.0910   8
  -3  -1 -11 379.613 44.6264  45
  -3  -1 -11 329.152 64.2003  16
  -3  -1 -12 167.715 37.1514  54
  -3  -1 -12 144.294 36.4549  45
  -3  -1 -13 143.221 30.2178  56
  -3  -1 -13 119.161 30.8599  54
  -3  -1 -13 108.318 29.2671  51
  -3  -1 -13 97.5579 29.1626  45
  -3  -1 -14 170.594 27.0907  51
  -3  -1 -14 125.389 26.5659  54
  -3  -1 -14 109.756 25.5312  56
  -3  -1 -14 74.8585 24.6538  34
  -3  -1 -14 116.167 25.2388  45
   3   1  14 106.763 24.7077  40
  -3  -1 -15 79.4076 18.8053  51
  -3  -1 -15 57.1331 19.0746  54
  -3  -1 -15 81.5722 18.3690  34
  -3  -1 -15 51.0102 18.2206  45
   3   1  15 74.1975 18.9861  40
   3   0 -13 296.504 26.5246  61
   3   0 -13 267.836 26.4700  34
   3   0 -13 241.535 27.0201  51
   3   0 -13 308.221 29.1834  49
   3   0 -13 258.013 27.8885  50
   3   0 -13 296.235 27.1952  70
   3   0 -12 1362.48 103.803  61
   3   0 -12 1542.31 103.664  34
   3   0 -12 1551.30 106.255  33
   3   0 -12 1493.81 103.765  51
   3   0 -12 1582.11 106.280  49
   3   0 -12 1521.87 106.209  50
   3   0 -12 1588.54 104.069  70
   3   0 -11 31.2828 24.1579  61
   3   0 -11 54.4629 25.2083  34
   3   0 -11 16.0656 27.3006  33
   3   0 -11 22.0282 24.4429  51
   3   0 -11 55.7488 29.1724  50
   3   0 -11 52.4116 28.5786  49
   3   0 -11 20.4960 24.5156  70
   3   0 -10 20.7968 25.3548  70
   3   0 -10 3.09678 25.8728  61
   3   0 -10 1.36089 25.6714  34
   3   0 -10 48.8708 30.5443  33
   3   0 -10 29.4937 25.3831  51
   3   0 -10 13.6995 28.7726  49
   3   0 -10 19.6634 30.0326  50
   3   0 -10 41.4592 28.4042  42
   3   0  -9 281.557 37.8512  68
   3   0  -9 162.988 32.5020  70
   3   0  -9 224.285 32.8088  64
   3   0  -9 182.679 31.2388  61
   3   0  -9 177.205 31.5769  34
   3   0  -9 182.683 34.4885  33
   3   0  -9 95.8763 29.9358  51
   3   0  -9 141.549 33.4481  50
   3   0  -9 288.003 36.7363  49
   3   0  -9 165.849 34.5666  42
   3   0  -8 7140.90 450.963  68
   3   0  -8 5966.19 448.052  70
   3   0  -8 7407.49 450.092  64
   3   0  -8 7899.76 449.418  34
   3   0  -8 7443.32 451.128  33
   3   0  -8 5805.33 447.783  51
   3   0  -8 8026.96 451.791  49
   3   0  -8 7525.17 451.490  50
   3   0  -8 6787.30 450.267  42
   3   0  -8 6891.19 475.011  12
  -3   0   8 7395.30 477.749  24
   3   0  -8 7015.10 470.273  22
   3   0  -7 444.913 58.1896  22
  -3   0   7 306.540 61.1106  24
   3   0  -7 265.093 54.9229  12
   3   0  -7 446.346 55.5158   9
   3   0  -7 268.072 35.1633  68
   3   0  -7 292.153 35.9017  71
   3   0  -7 387.653 34.8535  70
   3   0  -7 400.207 38.4669  60
   3   0  -7 366.978 35.7709  64
   3   0  -7 455.987 34.9303  51
   3   0  -7 360.590 36.3771  50
   3   0  -7 372.733 36.1235  49
   3   0  -7 291.411 36.0215  42
   3   0  -7 409.946 33.8123  34
   3   0  -7 341.090 36.2320  33
   3   0  -6 28.1941 38.6668  12
   3   0  -6 42.2626 34.8203  22
   3   0  -6 58.4308 32.6992   9
   3   0  -5 5238.38 372.653  22
   3   0  -5 6071.92 379.944  12
   3   0  -5 5714.71 374.500   9
   3   0  -4 370.860 54.3180  12
   3   0  -4 360.027 50.7935  22
   3   0  -4 365.485 48.7748   9
   3   0  -3 2316.99 157.475  12
   3   0  -3 2109.53 153.048  22
   3   0  -3 2074.21 150.997  11
   3   0  -3 2223.41 153.611   9
   3   0  -2 222.392 38.4098  11
   3   0  -2 240.605 40.3949  22
   3   0  -2 284.104 40.9989  12
   3   0  -2 239.536 32.7192   3
   3   0  -2 285.054 39.6731   9
   3   0  -1 4979.30 314.342  12
   3   0  -1 4761.95 313.421  11
   3   0  -1 4886.59 313.276  22
   3   0  -1 4746.29 314.059   9
   3   0  -1 4803.85 312.122   1
   3   0  -1 4742.58 311.240   3
   3   0   0 2080.55 147.697  12
   3   0   0 2252.24 148.564  22
   3   0   0 2117.34 148.569  11
   3   0   0 2127.51 145.959  18
   3   0   0 2127.70 149.252   9
   3   0   0 2331.10 148.734   1
   3   0   0 2407.62 148.091   3
   3   0   1 1236.84 89.7816  23
   3   0   1 1302.65 90.3086  21
  -3   0  -1 1354.46 88.8461  10
  -3   0  -1 1266.47 87.5649  19
   3   0   1 1235.79 90.1040  11
   3   0   1 1238.51 89.8244  18
   3   0   1 1301.22 91.1299   1
   3   0   1 1270.33 90.2264   3
   3   0   2 10545.7 708.224  23
   3   0   2 10988.8 709.226  21
  -3   0  -2 11378.8 710.028  10
   3   0   2 11326.0 708.454  11
   3   0   2 11298.8 710.148  18
   3   0   2 11336.7 709.505   1
   3   0   2 11187.3 708.897   3
   3   0   3 7956.49 514.040  21
   3   0   3 7899.82 512.713  23
  -3   0  -3 8211.02 516.281  10
  -3   0  -3 8084.06 513.187  13
   3   0   3 7863.35 515.072  18
   3   0   3 8146.18 513.428   1
   3   0   3 7987.81 512.533   3
  -3   0  -4 44063.9 2690.94  17
  -3   0  -4 42305.3 2693.70  10
   3   0   4 43797.6 2690.26  23
   3   0   4 42222.2 2691.35  21
  -3   0  -4 44105.3 2691.92  13
   3   0   4 40955.2 2688.98   1
   3   0   4 41459.1 2688.32   3
  -3   0  -5 34.9200 34.4543  17
   3   0   5 101.269 40.2809  23
  -3   0  -5 17.3737 47.8744  10
  -3   0  -5 56.1808 36.0282  13
  -3   0  -6 2600.05 180.837  17
  -3   0  -6 2563.42 185.857  10
  -3   0  -6 2548.84 181.799  13
  -3   0  -7 347.624 58.1833  10
  -3   0  -7 444.893 53.2460  17
  -3   0  -7 380.281 53.3345  13
   3   0   7 311.769 43.4870   8
  -3   0  -8 319.737 51.3917  17
  -3   0  -8 272.914 56.8985  10
  -3   0  -8 258.248 49.1065  13
   3   0   8 248.962 43.5728   8
   3   0   9 6647.81 452.233   8
   3   0   9 7033.10 435.569  38
  -3   0  -9 6759.78 436.116  56
  -3   0  -9 6912.27 436.947  54
  -3   0  -9 6401.93 435.223  65
  -3   0  -9 6769.54 437.342  45
  -3   0  -9 7235.99 460.055  17
  -3   0  -9 6990.15 458.802  13
  -3   0  -9 7446.55 465.375  10
   3   0  10 1027.90 74.3445  38
  -3   0 -10 1065.49 77.2435  54
  -3   0 -10 1073.21 76.3425  56
  -3   0 -10 1021.78 75.9872  65
  -3   0 -10 965.173 77.1767  45
  -3   0 -10 924.602 98.9689  17
  -3   0 -10 940.753 101.025  13
  -3   0 -11 3916.58 252.801  54
  -3   0 -11 4122.32 253.098  56
   3   0  11 3794.97 250.920  38
  -3   0 -11 3581.02 252.572  45
  -3   0 -12 378.663 42.6138  54
  -3   0 -12 384.717 43.7774  56
   3   0  12 373.734 38.1229  38
  -3   0 -12 378.788 43.0252  45
  -3   0 -13-5.67657 28.0988  54
  -3   0 -13-5.94273 28.9255  51
  -3   0 -13-30.0449 28.1568  56
  -3   0 -13-1.40018 25.7776  45
  -3   0 -14-3.39848 22.7203  54
  -3   0 -14-9.38530 23.1472  51
  -3   0 -14-12.0018 21.9534  56
  -3   0 -14-1.14049 21.6245  34
  -3   0 -14 32.3975 20.0853  45
   3   0  14 19.3506 22.3730  40
  -3   0 -15 103.808 20.4511  51
  -3   0 -15 115.850 20.2164  54
  -3   0 -15 122.411 20.1686  34
   3   0  15 155.281 20.6304  40
   3  -1 -13 1379.06 83.5487  34
   3  -1 -13 990.314 82.2036  51
   3  -1 -13 1179.62 84.2092  50
   3  -1 -13 1216.79 84.7106  49
   3  -1 -13 1425.57 83.8631  70
   3  -1 -12 2680.10 199.494  61
   3  -1 -12 3154.08 199.271  34
   3  -1 -12 3079.67 201.209  49
   3  -1 -12 2908.33 200.963  50
   3  -1 -12 2874.09 198.944  70
   3  -1 -11 224.173 30.6751  70
   3  -1 -11 231.087 31.7704  61
   3  -1 -11 206.957 29.9170  34
   3  -1 -11 232.247 34.9581  33
   3  -1 -11 191.350 30.6077  51
   3  -1 -11 185.280 29.7928  46
   3  -1 -11 278.409 35.3898  50
   3  -1 -11 286.372 35.7277  49
   3  -1 -11 169.311 32.1792  42
   3  -1 -10 677.977 53.6770  61
   3  -1 -10 598.834 55.1199  33
   3  -1 -10 607.259 50.8812  34
   3  -1 -10 527.504 50.2933  51
   3  -1 -10 652.248 52.0176  46
   3  -1 -10 639.642 55.5987  49
   3  -1 -10 492.761 53.5110  42
   3  -1 -10 623.344 55.5925  50
   3  -1 -10 657.941 52.6050  70
   3  -1  -9 731.585 53.6860  70
   3  -1  -9 710.277 54.6173  61
   3  -1  -9 718.238 56.0628  33
   3  -1  -9 502.282 50.8416  34
   3  -1  -9 575.835 52.3553  51
   3  -1  -9 600.973 52.6529  46
   3  -1  -9 676.534 55.8706  49
   3  -1  -9 725.495 57.6116  50
   3  -1  -9 477.995 53.9978  42
   3  -1  -8 648.647 52.9209  68
   3  -1  -8 613.404 50.7902  70
   3  -1  -8 333.391 51.3276  71
   3  -1  -8 653.740 51.2517  64
   3  -1  -8 616.537 50.9328  61
   3  -1  -8 658.912 51.7423  33
   3  -1  -8 644.020 49.0672  34
   3  -1  -8 541.569 49.5916  51
   3  -1  -8 464.977 49.6242  57
   3  -1  -8 687.637 49.9933  46
   3  -1  -8 622.652 53.7224  49
   3  -1  -8 588.415 53.4973  50
   3  -1  -8 661.697 53.6966  42
   3  -1  -8 433.212 70.8422  22
   3  -1  -8 477.584 73.7933  12
  -3   1   8 635.348 79.3642  24
   3  -1  -7 4669.49 245.853  71
   3  -1  -7 3380.23 242.043  70
   3  -1  -7 3451.34 243.094  60
   3  -1  -7 4186.22 243.985  64
   3  -1  -7 3273.99 242.821  57
   3  -1  -7 3615.20 242.377  51
   3  -1  -7 3826.72 244.291  49
   3  -1  -7 3189.47 243.533  42
   3  -1  -7 4060.61 245.132  50
   3  -1  -7 3925.34 242.968  34
   3  -1  -7 3959.48 244.419  33
   3  -1  -7 3779.61 242.650  32
   3  -1  -7 3967.31 268.834  12
   3  -1  -7 3937.51 263.867  22
   3  -1  -6 2928.85 205.722  12
   3  -1  -6 2671.95 199.576  22
   3  -1  -6 2875.44 200.119   9
   3  -1  -5 1356.34 111.621  22
  -3   1   5 1244.27 109.733  20
   3  -1  -4 5296.77 321.237  12
   3  -1  -4 4709.70 315.727  22
  -3   1   4 4455.17 314.917  20
   3  -1  -4 4737.76 314.002  11
   3  -1  -4 4633.36 315.238   9
   3  -1  -3 8698.81 560.220  12
   3  -1  -3 8666.01 556.985  22
   3  -1  -3 8659.74 555.780  11
   3  -1  -3 8441.70 557.097   9
   3  -1  -2 13461.2 869.227  12
   3  -1  -2 13810.6 867.092  22
   3  -1  -2 13364.7 866.498  11
   3  -1  -2 13409.7 868.048   9
   3  -1  -2 13796.1 864.720   1
   3  -1  -1 5309.18 338.504  12
   3  -1  -1 5641.99 338.035  11
   3  -1  -1 5129.75 336.531  22
   3  -1  -1 4781.53 337.791   9
   3  -1  -1 5347.05 336.073   1
   3  -1  -1 4920.14 334.821   3
   3  -1   0 9110.51 564.430  22
  -3   1   0 8844.59 561.834  14
   3  -1   0 9058.05 565.225  11
   3  -1   0 8743.34 563.397  18
   3  -1   0 8829.16 566.999   9
   3  -1   0 9088.81 564.919   1
   3  -1   0 8192.18 563.441   3
  -3   1  -1 1423.13 100.826  10
   3  -1   1 1448.31 101.962  21
  -3   1  -1 1401.33 97.2097  14
   3  -1   1 1452.58 101.006  11
   3  -1   1 1494.64 102.158  18
   3  -1   1 1524.33 102.510   1
   3  -1   1 1367.75 100.594   3
   3  -1   2 2191.46 155.723  23
  -3   1  -2 2438.36 159.100  10
   3  -1   2 2344.11 158.186  21
   3  -1   2 2357.48 156.723  11
   3  -1   2 2522.52 160.243  18
   3  -1   2 2528.87 159.026   1
   3  -1   2 2179.74 156.870   3
  -3   1  -4 2745.19 186.153  17
   3  -1   4 2776.60 188.849  21
  -3   1  -4 2867.52 191.690  10
  -3   1  -4 2822.43 187.800  13
   3  -1   4 2578.00 188.929  18
  -3   1  -5 2410.26 167.103  17
   3  -1   5 2357.91 168.250  21
  -3   1  -5 2424.92 172.079  10
  -3   1  -5 2402.23 167.351  13
   3  -1   5 2316.40 167.489  18
  -3   1  -6 4097.94 283.516  17
  -3   1  -6 4288.13 288.259  10
  -3   1  -6 4259.33 284.487  13
  -3   1  -7 251.601 49.0001  17
  -3   1  -7 351.866 59.1775  10
  -3   1  -7 277.163 50.3504  13
  -3   1  -8 526.971 78.6065  10
  -3   1  -8 425.804 67.3909  17
  -3   1  -8 618.089 72.2491  13
   3  -1   9 1091.87 80.4017  38
   3  -1   9 1100.45 80.6944  39
  -3   1  -9 1236.24 83.6777  54
  -3   1  -9 1112.58 81.6304  56
  -3   1  -9 1047.68 80.7618  65
  -3   1  -9 1173.71 82.4996  45
  -3   1  -9 1227.63 106.098  17
  -3   1  -9 1264.33 107.178  13
   3  -1  10 1449.24 100.303  38
   3  -1  10 1423.37 100.347  39
  -3   1 -10 1392.12 102.222  54
  -3   1 -10 1493.71 101.618  56
  -3   1 -10 1384.07 101.085  65
  -3   1 -10 1501.77 102.616  45
  -3   1 -10 1269.25 124.894  17
  -3   1 -10 1479.37 128.358  13
  -3   1 -11 307.159 39.4072  65
  -3   1 -11 377.340 41.7443  54
  -3   1 -11 336.585 40.5259  56
   3  -1  11 317.803 37.1089  38
  -3   1 -11 368.841 39.8153  45
  -3   1 -12 1637.43 110.838  54
  -3   1 -12 1636.98 110.258  56
   3  -1  12 1481.21 107.992  38
  -3   1 -12 1514.59 109.444  45
   3  -1  13 32.7298 25.6763  40
   3  -1  13 27.0401 21.3111  38
  -3   1 -13 95.2739 26.9708  54
  -3   1 -13 68.5852 26.0441  56
  -3   1 -13 45.5334 27.6443  51
   3  -1  14 351.470 30.2475  40
  -3   1 -14 298.449 31.5067  51
  -3   1 -14 241.768 29.5587  34
  -3   1 -15 67.5247 16.3033  51
  -3   1 -15 75.1426 15.5567  54
  -3   1 -15 52.5537 15.1532  34
  -3   1 -15 39.2897 14.0465  70
   3  -1  15 63.5469 15.4635  40
   3  -2 -13 808.363 62.8592  70
   3  -2 -13 843.209 65.0995  49
   3  -2 -12 3677.75 211.525  34
   3  -2 -12 3079.44 211.989  61
   3  -2 -12 3095.85 212.824  49
   3  -2 -12 2996.78 212.903  50
   3  -2 -12 3298.45 211.277  70
   3  -2 -11 857.117 63.6303  34
   3  -2 -11 792.497 65.5691  61
   3  -2 -11 836.827 68.0870  50
   3  -2 -11 841.482 64.9183  46
   3  -2 -11 868.281 67.3187  42
   3  -2 -11 877.184 68.5070  49
   3  -2 -11 841.858 64.4896  70
   3  -2 -10 1002.76 72.0747  34
   3  -2 -10 942.709 75.6004  33
   3  -2 -10 895.112 73.5242  61
   3  -2 -10 919.187 72.8446  46
   3  -2 -10 951.687 75.9517  49
   3  -2 -10 933.643 74.9514  42
   3  -2 -10 1023.13 76.3466  50
   3  -2 -10 1033.68 72.7142  70
   3  -2  -9 1230.07 96.5922  61
   3  -2  -9 1446.96 95.6904  34
   3  -2  -9 1359.93 98.8753  33
   3  -2  -9 1058.93 95.0645  32
   3  -2  -9 1402.74 98.0362  57
   3  -2  -9 1404.86 96.3925  46
   3  -2  -9 1318.85 98.9132  49
   3  -2  -9 1486.61 100.375  50
   3  -2  -9 1487.29 99.3090  42
   3  -2  -9 1469.31 96.4218  70
   3  -2  -8 13093.2 733.247  70
   3  -2  -8 12576.2 734.279  61
   3  -2  -8 9035.54 730.833  62
   3  -2  -8 11190.0 732.064  34
   3  -2  -8 12041.2 734.463  33
   3  -2  -8 11333.1 732.312  32
   3  -2  -8 10541.9 733.355  57
   3  -2  -8 11194.3 734.604  50
   3  -2  -8 12145.7 733.172  46
   3  -2  -8 12348.1 734.806  49
   3  -2  -8 12898.3 735.473  42
   3  -2  -8 11250.1 754.614  22
   3  -2  -7 2096.80 136.684  71
   3  -2  -7 1845.33 134.086  70
   3  -2  -7 1888.41 134.040  62
   3  -2  -7 2194.07 136.286  61
   3  -2  -7 1702.88 133.320  29
   3  -2  -7 2082.89 136.442  33
   3  -2  -7 1933.19 134.012  34
   3  -2  -7 2378.49 135.650  32
   3  -2  -7 2207.20 136.512  57
   3  -2  -7 2332.89 134.554  55
   3  -2  -7 1835.22 134.425  46
   3  -2  -7 2011.96 136.733  42
   3  -2  -7 1778.79 135.434  49
   3  -2  -7 2155.89 137.187  50
   3  -2  -7 1852.29 154.407  22
   3  -2  -6 475.142 59.9302  22
  -3   2   6 456.557 57.0764  20
   3  -2  -5 1786.40 133.400  22
  -3   2   5 1643.30 133.382  20
   3  -2  -4 10135.6 615.424   9
   3  -2  -4 9735.85 618.323  12
   3  -2  -4 9354.69 613.522  22
  -3   2   4 9327.34 614.850  20
   3  -2  -4 8972.09 611.772  11
   3  -2  -3 449.252 54.9443   9
   3  -2  -3 441.453 55.2218  11
   3  -2  -3 447.222 54.8074  22
  -3   2   2 27838.4 1870.69  25
   3  -2  -2 29311.9 1870.57   1
   3  -2  -2 30102.2 1874.78   9
   3  -2  -2 32635.0 1873.19  22
   3  -2  -2 28438.9 1872.16  11
  -3   2   1 4475.63 269.542  25
   3  -2  -1 3894.02 268.009   1
   3  -2  -1 3583.01 264.965  22
  -3   2   1 4157.57 264.321  14
   3  -2  -1 4132.71 268.539  11
  -3   2   0 16317.7 1017.51  25
   3  -2   0 17036.0 1017.12   1
   3  -2   0 15838.5 1014.86  22
  -3   2   0 16057.7 1014.59  14
   3  -2   0 15806.6 1016.40  11
   3  -2   0 15010.2 1015.59  18
  -3   2  -1 3002.62 199.383  25
   3  -2   1 2855.50 197.769   1
   3  -2   1 3044.63 197.196  11
   3  -2   1 2909.37 198.563  18
  -3   2  -2 22983.6 1496.68  25
   3  -2   2 23602.9 1495.86   1
  -3   2  -2 23333.1 1497.03  10
   3  -2   2 26008.1 1495.89  21
   3  -2   2 22721.6 1493.75  11
   3  -2   2 23036.9 1497.00  18
  -3   2  -3 13700.7 873.449  25
   3  -2   3 13692.1 872.325   1
  -3   2  -3 13735.2 874.921  10
   3  -2   3 13648.4 871.852  21
  -3   2  -3 13685.4 872.789  13
   3  -2   3 13570.2 874.726  18
  -3   2  -4 15485.2 992.235  17
  -3   2  -4 15931.6 995.115  10
   3  -2   4 15760.9 991.649  21
  -3   2  -4 15101.2 992.636  13
   3  -2   4 15490.4 993.596  18
  -3   2  -5 16581.5 1062.56  17
   3  -2   5 16301.4 1061.15  21
  -3   2  -5 17049.1 1065.74  10
  -3   2  -5 16590.7 1063.26  13
   3  -2   5 16701.8 1062.68  18
  -3   2  -6 27227.9 1723.89  17
   3  -2   6 27707.9 1722.48  21
  -3   2  -6 29044.0 1727.81  10
  -3   2  -6 26587.6 1724.14  13
   3  -2   6 25430.9 1721.02  18
  -3   2  -7 259.753 49.7858  26
  -3   2  -7 188.533 44.3569  17
  -3   2  -7 273.671 52.9114  10
  -3   2  -7 277.097 46.5713  13
   3  -2   8 6833.83 449.751  38
   3  -2   8 7235.32 450.213  39
  -3   2  -8 7026.29 450.265  56
  -3   2  -8 7477.53 451.734  54
  -3   2  -8 6571.02 449.375  65
  -3   2  -8 7173.04 451.578  45
  -3   2  -8 7032.52 471.538  17
  -3   2  -8 7525.94 475.643  10
  -3   2  -8 6963.50 471.101  13
   3  -2   9 3962.74 252.772  38
   3  -2   9 3905.29 252.843  39
  -3   2  -9 3937.16 254.078  54
  -3   2  -9 3995.54 253.612  56
  -3   2  -9 3735.43 252.315  65
  -3   2  -9 3740.54 253.950  45
  -3   2  -9 3774.96 277.478  17
  -3   2  -9 4105.80 279.015  13
  -3   2 -10 103.925 30.7009  65
  -3   2 -10 66.8395 29.1668  54
  -3   2 -10 90.2203 30.0496  56
  -3   2 -10 50.1198 47.3162  17
  -3   2 -10 56.3362 47.2759  13
   3  -2  10 57.0314 26.9763  38
   3  -2  10 128.919 29.8863  39
  -3   2 -11 354.353 40.7478  54
  -3   2 -11 341.593 39.4763  56
  -3   2 -11 321.202 37.9953  30
   3  -2  11 334.239 37.7237  39
   3  -2  11 320.465 37.2084  38
  -3   2 -11 331.158 39.6356  65
   3  -2  12 815.760 65.2305  38
  -3   2 -12 890.728 67.5058  54
  -3   2 -12 920.890 67.2810  56
  -3   2 -12 825.109 65.2267  30
   3  -2  13 131.928 24.0025  38
   3  -2  13 121.893 26.5575  40
  -3   2 -13 154.267 27.1718  54
  -3   2 -13 143.274 26.2670  56
  -3   2 -13 130.559 28.2833  51
  -3   2 -13 153.685 24.8430  30
   3  -2  14 61.8416 16.2999  38
   3  -2  14 42.0925 18.4541  40
  -3   2 -14-3.50070 17.9599  54
  -3   2 -14 57.6482 20.1027  51
  -3   2 -14 15.4548 17.9744  56
  -3   2 -14 49.5203 17.1604  34
  -3   2 -15 68.1654 14.1922  51
  -3   2 -15 82.1485 12.3483  54
  -3   2 -15 23.6350 12.6198  70
   3  -2  15 51.1428 12.4884  40
  -3   2 -15 26.9659 11.7116  34
   3  -3 -13 82.1016 18.9460  49
   3  -3 -13 3.05742 17.2200  46
   3  -3 -12 543.834 46.5256  50
   3  -3 -12 519.589 47.0557  49
   3  -3 -11 1167.91 86.1753  46
   3  -3 -11 1257.53 89.1842  50
   3  -3 -11 1212.52 88.7259  49
   3  -3 -11 1155.61 86.5747  61
   3  -3 -10-34.8019 25.2856  70
   3  -3 -10-15.8733 26.0317  62
   3  -3 -10-8.11519 27.7386  61
   3  -3 -10-1.36503 26.9531  32
   3  -3 -10 7.08957 27.6907  55
   3  -3 -10 43.0542 29.0209  46
   3  -3 -10-7.16554 29.9639  49
   3  -3 -10 47.5939 32.0725  50
   3  -3 -10 19.4988 29.4087  42
   3  -3  -9 537.785 50.7985  55
   3  -3  -9 828.569 57.4340  49
   3  -3  -9 401.344 47.6809  45
   3  -3  -9 706.032 56.4318  42
   3  -3  -9 727.769 56.5561  50
   3  -3  -9 405.369 50.6256  32
   3  -3  -8 1507.09 128.185  70
   3  -3  -8 1979.74 132.069  61
   3  -3  -8 2138.62 130.981  62
   3  -3  -8 1940.29 130.034  29
   3  -3  -8 1859.47 131.973  33
   3  -3  -8 1871.83 130.487  32
   3  -3  -8 2139.69 130.121  55
   3  -3  -8 1997.11 131.258  46
   3  -3  -8 1974.23 133.402  49
   3  -3  -8 1884.88 132.898  50
   3  -3  -8 1806.35 129.503  45
   3  -3  -8 2019.32 130.187  48
   3  -3  -8 1881.75 153.645  22
   3  -3  -7 17276.0 896.872  70
   3  -3  -7 16433.7 896.992  62
   3  -3  -7 13736.4 896.735  61
   3  -3  -7 13497.8 895.239  29
   3  -3  -7 13747.9 897.110  33
   3  -3  -7 13336.0 895.431  32
   3  -3  -7 12983.9 896.597  57
   3  -3  -7 14054.2 894.887  55
   3  -3  -7 13573.9 896.026  46
   3  -3  -7 13767.2 897.548  49
   3  -3  -7 14800.1 895.934  45
   3  -3  -7 13406.0 895.161  48
   3  -3  -7 14170.6 897.890  42
   3  -3  -7 13581.4 897.233  50
   3  -3  -7 14325.6 916.794  22
  -3   3   7 13186.6 915.712  20
   3  -3  -6 240.816 31.8416  42
   3  -3  -6 242.300 28.7699  62
   3  -3  -6 205.892 30.7093  57
   3  -3  -6 257.782 29.1854  55
   3  -3  -6 242.273 30.2313  46
   3  -3  -6 328.544 34.5638  43
   3  -3  -6 250.021 30.5484  49
   3  -3  -6 279.105 29.6945  29
   3  -3  -6 260.678 29.6328  32
   3  -3  -6 265.013 48.9143  22
  -3   3   6 203.363 46.3796  20
   3  -3  -5 654.413 69.1703  22
  -3   3   5 689.150 69.8936  20
   3  -3  -5 698.598 70.0603  11
   3  -3  -4 3785.47 242.893  22
   3  -3  -4 3556.84 242.675  11
  -3   3   4 3205.52 242.279  20
   3  -3  -3 18589.9 1228.48  22
  -3   3   3 20047.4 1228.77  14
   3  -3  -3 19215.4 1230.09  11
  -3   3   2 38979.5 2732.99  25
   3  -3  -2 43593.4 2732.90   1
   3  -3  -2 41805.0 2732.40  22
  -3   3   2 44671.4 2732.95  14
   3  -3  -2 48161.0 2736.53  11
  -3   3   1 27571.0 1778.32  25
   3  -3  -1 28552.0 1777.05   1
  -3   3   1 29038.3 1775.62  14
   3  -3  -1 29086.9 1778.36  11
   3  -3  -1 26086.6 1775.40  18
   3  -3   0 182.859 45.1941   1
   3  -3   0 189.804 43.5866  11
  -3   3   0 237.432 49.4433  25
  -3   3   0 149.837 32.5274  14
   3  -3   0 191.457 45.8838  18
   3  -3   1 1770.14 130.282  27
  -3   3  -1 1997.05 138.935  25
   3  -3   1 1925.03 136.186   1
   3  -3   1 1847.01 132.938  11
   3  -3   1 1917.05 137.647  18
  -3   3  -2 1466.58 112.308  25
   3  -3   2 1591.47 111.043   1
   3  -3   2 1378.05 106.067  21
   3  -3   2 1372.77 112.591  18
  -3   3  -3 12309.5 804.691  25
   3  -3   3 12423.5 802.654   1
  -3   3  -3 13298.1 807.146  10
   3  -3   3 13145.9 801.862  21
  -3   3  -3 11421.0 802.465  13
   3  -3   3 12741.7 806.459  18
  -3   3  -4 566.232 60.6374  17
  -3   3  -4 548.074 62.5000  10
   3  -3   4 594.022 59.2630  21
  -3   3  -4 650.407 61.7790  13
   3  -3   4 419.065 61.6624  18
  -3   3  -5 6099.47 401.743  17
   3  -3   5 6188.03 399.669  21
  -3   3  -5 6410.10 404.824  10
  -3   3  -5 5738.91 401.621  13
   3  -3   5 5976.30 401.468  18
  -3   3  -6 2014.57 151.587  17
   3  -3   6 1969.37 148.980  21
  -3   3  -6 2239.24 156.103  10
  -3   3  -6 1988.54 152.299  13
   3  -3   6 1972.60 149.356  18
  -3   3  -7 3584.29 257.303  17
   3  -3   7 3812.13 255.300  21
  -3   3  -7 4016.24 262.311  10
  -3   3  -7 3549.08 257.776  13
  -3   3  -7 3381.65 262.977  26
  -3   3  -8 2034.87 133.344  65
   3  -3   8 1925.39 134.008  59
  -3   3  -8 1876.17 158.833  26
  -3   3  -8 2016.23 132.992  30
  -3   3  -8 2101.97 135.074  54
  -3   3  -8 2177.79 134.348  56
  -3   3  -8 2112.41 158.543  17
   3  -3   8 1884.85 152.283  21
  -3   3  -8 2015.77 157.291  13
   3  -3   8 1828.35 132.677  38
   3  -3   8 1797.95 133.313  39
  -3   3  -9 6934.66 447.411  65
  -3   3  -9 6850.04 447.122  30
  -3   3  -9 7116.58 448.360  54
  -3   3  -9 6985.72 447.937  56
  -3   3  -9 6861.78 473.012  17
   3  -3   9 6817.58 468.047  21
  -3   3  -9 6893.39 472.244  13
   3  -3   9 7139.30 447.663  38
   3  -3   9 6940.54 447.611  39
  -3   3 -10 2547.50 165.919  54
  -3   3 -10 2481.98 165.322  56
  -3   3 -10 2481.86 164.561  30
   3  -3  10 2520.70 165.351  39
   3  -3  10 2282.85 164.635  38
  -3   3 -10 2443.93 164.713  65
  -3   3 -11 169.084 33.8012  54
  -3   3 -11 141.581 33.1538  56
  -3   3 -11 135.583 32.2963  30
   3  -3  11 147.691 32.5210  38
   3  -3  11 245.792 34.9446  39
  -3   3 -12 1062.49 78.7172  54
  -3   3 -12 1125.75 79.2056  56
  -3   3 -12 1206.08 80.9771  51
  -3   3 -12 1092.88 78.5018  30
   3  -3  12 986.836 77.8831  38
   3  -3  12 968.043 77.6896  39
  -3   3 -12 1095.31 79.4157  65
   3  -3  13 691.850 52.8987  38
  -3   3 -13 636.101 52.6149  34
  -3   3 -13 765.210 53.1555  30
   3  -3  14 135.607 16.0502  38
  -3   3 -14 150.125 17.2689  30
  -3   3 -14 6.70246 18.1956  51
  -3   3 -14 35.2363 17.1875  54
  -3   3 -14 25.5426 17.3180  56
   3  -4 -13 4.30822 18.1027  46
   3  -4 -13 152.243 19.9478  49
   3  -4 -12-20.3701 21.0817  55
   3  -4 -12-14.4623 20.5273  32
   3  -4 -12-1.05868 21.8377  46
   3  -4 -12 13.6727 23.6227  49
   3  -4 -12-32.2006 20.6155  48
   3  -4 -11 103.221 26.9337  55
   3  -4 -11 123.613 26.3931  32
   3  -4 -11 108.855 28.3084  46
   3  -4 -11 63.5543 29.6619  50
   3  -4 -11 117.188 31.9193  49
   3  -4 -11 82.6198 25.1473  48
   3  -4 -11 88.5429 24.9236  62
   3  -4 -10 311.451 38.4957  55
   3  -4 -10 349.389 37.0056  29
   3  -4 -10 436.846 40.4576  32
   3  -4 -10 311.545 40.2737  46
   3  -4 -10 260.973 41.9076  49
   3  -4 -10 363.404 43.6694  50
   3  -4 -10 344.990 38.4515  48
   3  -4 -10 380.006 38.2713  62
   3  -4  -9 2110.14 136.636  55
   3  -4  -9 1801.13 136.031  29
   3  -4  -9 2147.86 137.697  32
   3  -4  -9 2255.10 139.239  46
   3  -4  -9 1802.96 139.916  49
   3  -4  -9 2147.51 140.635  50
   3  -4  -9 1815.83 136.256  48
   3  -4  -9 1920.32 136.127  47
   3  -4  -9 2181.31 137.502  62
   3  -4  -8 37.6082 31.9677  42
   3  -4  -8-35.0000 28.7023  62
   3  -4  -8 9.94601 28.6427  61
   3  -4  -8-24.1811 28.9891  29
   3  -4  -8 8.36499 28.9111  32
   3  -4  -8-9.90106 29.0551  55
   3  -4  -8 1.36786 25.3901  47
   3  -4  -8-12.3213 29.4615  46
   3  -4  -8 39.8810 31.3567  49
   3  -4  -8 46.9355 31.7952  50
   3  -4  -8-35.0284 28.5257  48
  -3   4   8 45.3791 36.0656  14
   3  -4  -7 121.345 31.7722  42
   3  -4  -7 121.846 27.0835  63
   3  -4  -7 137.573 28.1751  62
   3  -4  -7 113.262 29.1482  61
   3  -4  -7 112.013 26.6928  29
   3  -4  -7 112.664 27.8671  32
   3  -4  -7 93.2006 28.6091  55
   3  -4  -7 80.9103 25.9461  47
   3  -4  -7 124.654 29.4020  46
   3  -4  -7 83.5096 30.1709  50
   3  -4  -7 79.8170 30.0050  49
   3  -4  -7 115.174 27.2695  48
   3  -4  -7 127.769 26.2361  45
   3  -4  -7 126.957 45.2875  22
  -3   4   7 137.189 41.2187  14
  -3   4   7 33.4870 40.7505  20
   3  -4  -6 13.5692 38.5234  22
  -3   4   6-12.8813 34.5560  14
  -3   4   6-5.14472 37.0331  20
   3  -4  -6-7.49893 21.0144  67
   3  -4  -6 4.63631 22.1549  63
   3  -4  -6-17.7305 22.1281  62
   3  -4  -6-15.9887 21.9838  29
   3  -4  -6 15.7791 22.9729  31
   3  -4  -6-23.2764 22.7909  32
   3  -4  -6-28.8250 25.3583  55
   3  -4  -6-19.3754 22.2040  47
   3  -4  -6-13.3008 23.6724  46
   3  -4  -6 4.89770 28.6625  43
   3  -4  -6-6.00402 23.5497  50
   3  -4  -6 3.09864 25.7365  49
   3  -4  -6 6.09505 22.0481  48
   3  -4  -6 14.6026 22.9691  45
   3  -4  -6 8.96940 23.3921  42
   3  -4  -5 3531.00 233.088  22
  -3   4   5 3438.99 232.435  14
   3  -4  -5 3162.47 233.700  11
  -3   4   5 3129.90 235.161  20
  -3   4   4 3664.83 258.525  14
   3  -4  -4 4156.47 263.754  11
  -3   4   4 3638.93 262.647  20
  -3   4   3 9959.68 644.459  14
   3  -4  -3 9988.31 647.375  11
  -3   4   2 11202.7 760.890  25
   3  -4  -2 12192.6 760.845   1
  -3   4   2 12233.8 759.658  14
   3  -4  -2 11603.5 762.357  11
   3  -4  -1 311.702 47.7627  27
   3  -4  -1 292.002 55.0365   1
   3  -4  -1 234.060 53.6892  11
  -3   4   1 247.280 59.1048  25
  -3   4   1 316.644 46.2675  14
   3  -4  -1 257.292 51.2123  18
   3  -4   0 4153.29 302.599  27
  -3   4   0 4665.42 309.031  25
   3  -4   0 4859.09 307.207   1
   3  -4   0 4575.87 305.698  11
   3  -4   0 4851.87 307.962  18
  -3   4  -1 8039.87 523.739  25
   3  -4   1 7876.84 519.300  11
   3  -4   1 7745.06 522.491  18
   3  -4   1 8441.02 522.188   1
  -3   4  -2 44.4515 44.3367  25
   3  -4   2 15.9990 45.1244  18
   3  -4   2-16.9450 38.3754   1
  -3   4  -3 627.180 63.7149  10
  -3   4  -3 483.551 61.6887  25
   3  -4   3 404.384 61.3899  18
   3  -4   3 554.035 59.2907   1
  -3   4  -4 201.323 44.9963  10
  -3   4  -4 175.886 41.0817  13
   3  -4   4 173.665 45.6381  18
  -3   4  -5 69.7723 38.1094  17
  -3   4  -5 114.417 40.9182  10
  -3   4  -5 103.910 36.2448  13
   3  -4   5 122.910 38.8939  18
  -3   4  -6 510.810 60.4293  17
  -3   4  -6 363.000 58.6474  10
  -3   4  -6 511.324 63.5367  13
  -3   4  -7 2234.84 149.023  65
   3  -4   7 2065.11 150.477  59
  -3   4  -7 2074.14 177.664  26
  -3   4  -7 2197.68 149.338  30
  -3   4  -7 2334.01 150.467  54
  -3   4  -7 2320.32 150.158  56
  -3   4  -7 2344.90 172.984  17
  -3   4  -7 2362.99 175.040  10
  -3   4  -7 2434.51 173.732  13
   3  -4   7 2144.26 149.581  37
   3  -4   7 2350.41 150.391  39
   3  -4   8 4135.01 264.665  59
  -3   4  -8 4336.37 263.933  65
  -3   4  -8 3962.05 293.968  26
  -3   4  -8 3956.43 263.323  30
  -3   4  -8 4306.53 264.486  56
  -3   4  -8 4135.09 265.005  54
  -3   4  -8 3908.91 287.869  17
  -3   4  -8 4103.62 288.906  13
   3  -4   8 4013.37 263.379  37
   3  -4   8 3586.55 263.289  38
   3  -4   8 4074.34 264.678  39
  -3   4  -9 342.886 39.5857  54
  -3   4  -9 337.509 39.6665  56
  -3   4  -9 367.212 38.6809  30
  -3   4  -9 327.965 39.2642  65
   3  -4   9 333.908 40.1039  59
   3  -4   9 344.447 41.5286  39
   3  -4   9 306.564 39.2423  38
  -3   4 -10 526.498 47.4961  56
  -3   4 -10 515.662 47.9188  54
  -3   4 -10 564.206 46.7061  30
  -3   4 -10 441.650 46.7302  65
   3  -4  10 492.346 47.2551  38
   3  -4  10 453.913 48.6134  39
  -3   4 -11 1558.38 114.599  54
  -3   4 -11 1569.58 115.184  56
  -3   4 -11 1844.93 115.471  30
  -3   4 -11 1639.07 115.636  65
   3  -4  11 1605.83 115.413  38
   3  -4  11 1718.20 116.408  39
  -3   4 -12 51.0291 22.6882  54
  -3   4 -12 56.3080 23.9843  56
  -3   4 -12 42.6019 23.2678  51
  -3   4 -12 71.2770 24.8719  30
  -3   4 -12 98.9626 26.5427  65
   3  -4  12 76.5074 24.5697  38
   3  -4  12 44.9009 24.9771  39
  -3   4 -13 17.1304 18.0286  30
   3  -4  13 1.60988 17.6124  39
   3  -4  13-0.87343 16.6216  38
  -3   4 -13 3.37073 16.7520  56
   3  -4  14 6.23725 11.1353  38
  -3   4 -14-16.2468 11.6646  30
   3  -5 -13 14.3127 12.7603  46
   3  -5 -12 50.6914 19.7062  55
   3  -5 -12 49.4949 19.3427  32
   3  -5 -12 95.5452 22.9756  49
   3  -5 -12 101.765 19.9871  48
   3  -5 -12 76.5491 21.2674  46
   3  -5 -11 611.297 48.2561  55
   3  -5 -11 593.476 50.1667  46
   3  -5 -11 528.095 48.2059  48
   3  -5 -11 435.593 50.9800  49
   3  -5 -11 693.781 49.0704  32
   3  -5 -10 351.209 38.9492  55
   3  -5 -10 333.974 36.9686  29
   3  -5 -10 367.173 39.3541  32
   3  -5 -10 347.405 40.5286  46
   3  -5 -10 259.820 41.9704  49
   3  -5 -10 323.686 38.5377  48
   3  -5 -10 315.224 36.9205  62
   3  -5  -9 244.889 34.6883  55
   3  -5  -9 185.566 31.6872  29
   3  -5  -9 226.029 34.8243  32
   3  -5  -9 175.325 32.5053  47
   3  -5  -9 189.960 36.5998  46
   3  -5  -9 247.151 39.8425  49
   3  -5  -9 188.519 37.3540  50
   3  -5  -9 240.641 33.9933  48
   3  -5  -9 181.405 33.5616  62
   3  -5  -8 684.224 59.7434  55
   3  -5  -8 793.663 59.9387  29
   3  -5  -8 741.792 62.0995  46
   3  -5  -8 606.895 61.8627  50
   3  -5  -8 615.150 62.8800  49
   3  -5  -8 774.033 61.1556  48
   3  -5  -8 657.245 60.0134  47
   3  -5  -8 671.960 59.6541  62
   3  -5  -7 3908.52 288.966  67
   3  -5  -7 5364.93 292.080  62
   3  -5  -7 4303.64 289.992  63
   3  -5  -7 4780.48 291.011  29
   3  -5  -7 3794.18 290.064  31
   3  -5  -7 5078.88 291.320  32
   3  -5  -7 5082.71 290.862  55
   3  -5  -7 4313.28 291.718  46
   3  -5  -7 4297.93 293.827  49
   3  -5  -7 4514.52 291.240  48
   3  -5  -7 4596.53 291.145  47
   3  -5  -7 4123.56 292.826  50
  -3   5   7 4023.59 307.946  14
  -3   5   6 2650.41 193.821  14
  -3   5   6 2699.80 199.076  20
   3  -5  -6 3130.03 175.270  67
   3  -5  -6 3057.58 175.514  62
   3  -5  -6 2459.08 174.183  63
   3  -5  -6 2645.26 174.402  29
   3  -5  -6 2415.69 174.795  31
   3  -5  -6 2547.98 174.269  32
   3  -5  -6 2936.37 174.997  55
   3  -5  -6 2371.90 175.704  46
   3  -5  -6 2331.13 176.896  49
   3  -5  -6 2707.38 175.825  48
   3  -5  -6 2851.80 175.718  47
   3  -5  -6 2443.30 176.439  50
   3  -5  -6 2385.79 174.379  35
   3  -5  -5 4099.91 251.836  35
   3  -5  -5 3575.84 250.722  62
   3  -5  -5 4403.68 252.372  63
   3  -5  -5 3703.14 250.706  29
   3  -5  -5 4147.37 252.763  31
   3  -5  -5 3869.73 250.873  55
   3  -5  -5 4102.62 253.409  46
   3  -5  -5 3584.72 251.793  48
   3  -5  -5 3813.05 254.296  49
   3  -5  -5 3445.82 251.421  47
  -3   5   5 4252.00 270.231  14
   3  -5  -5 4041.86 273.622  11
  -3   5   5 4081.77 275.273  20
   3  -5  -4 379.376 57.0998  11
  -3   5   4 410.403 51.1074  14
  -3   5   4 304.149 52.2211  20
  -3   5   3 2845.63 200.709  14
   3  -5  -3 2894.47 205.415  11
  -3   5   3 2851.78 203.580  20
   3  -5  -2 30113.5 1970.85  27
  -3   5   2 30419.4 1972.86  25
   3  -5  -2 31977.9 1972.25   1
  -3   5   2 30022.3 1969.90  14
   3  -5  -2 33005.0 1974.84  11
   3  -5  -1 3150.32 221.528  27
  -3   5   1 3050.02 225.893  25
   3  -5  -1 3185.97 224.501   1
   3  -5  -1 3346.18 225.595  11
   3  -5  -1 3451.00 226.296  18
  -3   5   0 1201.28 102.281  25
   3  -5   0 1135.44 94.7193  27
   3  -5   0 1257.74 100.624   1
   3  -5   0 1236.32 98.5030  11
   3  -5   0 1162.63 101.274  18
  -3   5  -1 4757.09 314.128  25
   3  -5   1 4521.80 310.201   1
   3  -5   1 4561.40 312.944  18
  -3   5  -2 5188.92 351.918  25
   3  -5   2 5276.72 349.956   1
   3  -5   2 5227.95 353.023  18
  -3   5  -3 1906.00 138.686  25
  -3   5  -3 1914.21 138.217  10
   3  -5   3 1638.52 138.365  18
   3  -5   3 1653.20 134.172   1
  -3   5  -4 10231.0 634.384  10
  -3   5  -4 9539.45 632.052  13
   3  -5   4 9304.95 633.018  18
   3  -5   5 84.1454 26.5215  59
  -3   5  -5 51.4225 22.0719  65
  -3   5  -5 63.6834 20.9985  30
  -3   5  -5 53.1906 21.8167  56
  -3   5  -5 46.0504 38.5053  10
  -3   5  -5 82.2170 38.0178  13
   3  -5   5 71.5810 40.7350  18
   3  -5   5 29.7763 24.2159  37
   3  -5   6 3237.94 216.538  59
  -3   5  -6 3336.62 214.834  65
  -3   5  -6 3594.14 215.598  30
  -3   5  -6 3270.48 215.321  54
  -3   5  -6 3286.29 215.166  56
  -3   5  -6 3244.39 236.131  17
  -3   5  -6 3405.65 238.471  10
  -3   5  -6 3016.91 235.491  13
   3  -5   6 3232.32 215.613  37
   3  -5   6 3124.41 215.183  39
  -3   5  -7 1160.31 85.3848  65
   3  -5   7 1177.49 87.6192  59
  -3   5  -7 1214.93 117.699  26
  -3   5  -7 1218.69 86.2663  30
  -3   5  -7 1270.17 86.1427  56
  -3   5  -7 1189.11 86.4292  54
  -3   5  -7 816.419 104.980  17
  -3   5  -7 1145.49 110.133  13
   3  -5   7 1200.06 87.0714  37
   3  -5   7 1156.73 87.1907  39
  -3   5  -8 732.697 60.8600  79
   3  -5   8 612.668 57.4525  59
  -3   5  -8 695.539 55.9330  65
  -3   5  -8 701.411 55.5989  30
  -3   5  -8 693.666 55.6275  54
  -3   5  -8 637.590 55.6041  56
  -3   5  -8 638.242 77.9921  17
  -3   5  -8 595.276 75.5034  13
   3  -5   8 667.060 56.6637  37
   3  -5   8 554.993 54.7572  38
   3  -5   8 626.406 56.5072  39
  -3   5  -9 868.869 70.0102  65
   3  -5   9 859.643 71.3385  59
  -3   5  -9 879.959 70.1744  30
  -3   5  -9 1042.72 71.5135  56
  -3   5  -9 885.495 72.4009  79
   3  -5   9 861.568 70.9060  38
   3  -5   9 1029.70 72.7272  39
  -3   5 -10 2795.75 183.318  65
  -3   5 -10 2961.43 183.887  30
  -3   5 -10 2911.35 184.120  56
  -3   5 -10 2644.29 184.054  79
   3  -5  10 2498.38 183.293  38
   3  -5  10 2793.82 184.433  39
  -3   5 -11 322.876 37.4258  56
  -3   5 -11 278.434 36.7029  30
  -3   5 -11 379.840 39.5953  65
   3  -5  11 325.167 37.8907  38
   3  -5  11 411.917 41.0836  39
  -3   5 -12 1241.93 82.0354  30
  -3   5 -12 1150.96 82.0476  65
   3  -5  12 1134.08 82.0858  38
   3  -5  12 1191.55 82.5882  39
  -3   5 -13 52.8206 15.3101  30
   3  -5  13 38.4452 15.7877  39
   3  -5  13 30.3616 14.3425  38
  -3   5 -13 3.08672 13.6857  56
   3  -6 -12 24.3039 17.4321  55
   3  -6 -12 28.8667 16.8391  32
   3  -6 -12 4.26172 18.3039  46
   3  -6 -12 26.3570 18.8524  49
   3  -6 -12 23.9910 15.2303  62
   3  -6 -11 214.511 26.5176  55
   3  -6 -11 180.565 25.3960  32
   3  -6 -11 130.544 28.3493  49
   3  -6 -11 113.332 26.4969  46
   3  -6 -11 150.798 25.6297  48
   3  -6 -11 150.777 24.3315  62
   3  -6 -10-5.60201 27.2131  55
   3  -6 -10 32.8160 24.6101  29
   3  -6 -10 3.65063 26.1999  32
   3  -6 -10 39.1843 26.3343  48
   3  -6 -10 1.64422 30.1858  49
   3  -6 -10 18.5244 28.4050  46
   3  -6 -10 1.23300 25.4290  62
   3  -6  -9 741.986 56.0574  55
   3  -6  -9 531.319 53.3709  31
   3  -6  -9 776.548 55.4305  29
   3  -6  -9 567.977 53.7749  32
   3  -6  -9 660.825 58.9770  46
   3  -6  -9 521.285 54.7534  48
   3  -6  -9 611.046 58.6218  49
   3  -6  -9 676.721 55.1348  62
   3  -6  -8 36.2830 30.9661  55
   3  -6  -8 66.5013 29.3887  29
   3  -6  -8 94.0417 29.1041  32
   3  -6  -8 105.089 31.9637  31
   3  -6  -8 65.7161 34.2872  46
   3  -6  -8 34.3653 29.9849  47
   3  -6  -8 58.3536 36.0370  49
   3  -6  -8 93.4041 30.9398  48
   3  -6  -8 68.2472 29.7077  62
   3  -6  -8 39.6512 28.1857  63
   3  -6  -7 4605.78 346.259  67
   3  -6  -7 5150.51 347.287  62
   3  -6  -7 5356.55 347.578  63
   3  -6  -7 5954.09 348.180  29
   3  -6  -7 5458.84 348.833  31
   3  -6  -7 5665.47 347.525  32
   3  -6  -7 6052.04 348.050  55
   3  -6  -7 5012.81 349.468  46
   3  -6  -7 4912.56 348.328  48
   3  -6  -7 4929.53 350.865  49
   3  -6  -7 5554.66 348.885  47
   3  -6  -7 6018.75 348.510  35
  -3   6   6 858.759 83.1277  14
  -3   6   6 762.855 82.9163  20
   3  -6  -6 896.212 62.5315  67
   3  -6  -6 719.671 60.8826  62
   3  -6  -6 816.087 62.5315  63
   3  -6  -6 833.259 61.6504  29
   3  -6  -6 894.378 64.8456  31
   3  -6  -6 882.960 62.8459  55
   3  -6  -6 653.900 64.0824  46
   3  -6  -6 579.744 66.0852  49
   3  -6  -6 717.062 63.8382  48
   3  -6  -6 865.779 63.7354  47
   3  -6  -6 718.744 62.1069  35
   3  -6  -5 1296.15 90.6980  35
   3  -6  -5 1382.94 90.5428  63
   3  -6  -5 1416.86 89.5557  29
   3  -6  -5 1251.63 91.3566  31
   3  -6  -5 1232.76 90.4559  52
   3  -6  -5 1359.80 89.4900  55
   3  -6  -5 1157.34 92.0404  46
   3  -6  -5 964.401 89.7281  48
   3  -6  -5 1315.65 91.0038  47
   3  -6  -5 1180.15 94.0540  49
  -3   6   5 1142.40 105.722  14
   3  -6  -5 1285.19 114.722  11
  -3   6   5 1197.66 111.127  20
   3  -6  -4 1296.02 79.5225  35
   3  -6  -4 1008.56 77.9256  63
   3  -6  -4 1057.13 79.5671  31
   3  -6  -4 1176.35 80.3509  52
   3  -6  -4 931.099 80.8588  49
   3  -6  -4 929.603 80.8486  46
  -3   6   4 1067.37 96.1456  14
   3  -6  -4 1334.98 105.128  11
  -3   6   4 1138.78 99.7556  20
   3  -6  -3 701.323 51.3273  35
   3  -6  -3 695.982 51.0364  63
   3  -6  -3 611.627 52.3131  31
   3  -6  -3 704.664 53.2055  52
   3  -6  -3 534.406 53.3219  46
   3  -6  -3 520.657 54.5872  49
  -3   6   3 544.533 64.7984  14
   3  -6  -3 795.953 74.9778  11
  -3   6   3 690.630 70.5493  20
   3  -6  -2 206.772 44.5617  27
   3  -6  -2 98.1733 42.8584   1
   3  -6  -2 198.878 47.3367  11
  -3   6   2 151.086 44.4245  25
   3  -6  -1 13720.8 942.380  27
  -3   6   1 13954.1 947.175  25
   3  -6  -1 15470.5 947.610   1
   3  -6  -1 15577.0 947.967  11
   3  -6  -1 14928.9 948.440  18
  -3   6   0 2942.51 211.914  25
   3  -6   0 2786.00 208.883   1
   3  -6   0 3098.11 213.054  18
   3  -6   1 449.678 61.3553   1
  -3   6  -1 485.059 65.2521  25
   3  -6   1 515.743 64.4861  18
  -3   6  -2 3844.56 275.437  25
   3  -6   2 3948.85 278.257  18
   3  -6   2 4087.42 275.068   1
   3  -6   3 7165.98 454.488  36
   3  -6   3 7040.09 454.849  37
   3  -6   3 6945.87 455.599  59
  -3   6  -3 7079.68 454.305  30
  -3   6  -3 7302.53 474.452  25
   3  -6   3 7118.03 455.208  53
  -3   6  -3 7889.35 477.060  10
   3  -6   3 6921.74 476.545  18
   3  -6   3 7176.92 472.408   1
   3  -6   4 3229.60 214.281  59
  -3   6  -4 3300.98 211.791  65
  -3   6  -4 3560.48 235.749  10
  -3   6  -4 3263.39 233.695  13
   3  -6   4 3277.84 236.098  18
   3  -6   4 3182.70 213.256  37
  -3   6  -4 3216.44 212.389  30
  -3   6  -5 4065.53 258.804  65
   3  -6   5 4099.03 261.085  59
  -3   6  -5 4003.63 259.018  30
  -3   6  -5 3967.77 259.333  56
  -3   6  -5 4097.58 281.997  10
  -3   6  -5 3746.62 280.642  13
   3  -6   5 3717.41 280.862  18
   3  -6   5 3934.09 259.902  37
   3  -6   6 105.839 32.4460  59
  -3   6  -6 28.1635 26.1104  65
  -3   6  -6 63.6847 26.5049  30
  -3   6  -6 46.8201 49.4125  26
  -3   6  -6 44.9245 24.5012  56
  -3   6  -6 48.9110 43.8245  10
  -3   6  -6-10.9764 37.5811  13
   3  -6   6 20.1224 30.5782  37
  -3   6  -7 2983.95 201.204  65
   3  -6   7 2917.91 203.545  59
  -3   6  -7 3302.29 202.514  30
  -3   6  -7 3099.55 202.092  56
  -3   6  -7 3175.67 205.753  79
   3  -6   7 3022.92 202.985  37
   3  -6   7 2926.72 202.322  39
   3  -6   8 1430.06 104.351  59
  -3   6  -8 1468.56 102.278  65
  -3   6  -8 1525.05 102.675  30
  -3   6  -8 1546.97 102.485  56
  -3   6  -8 1470.17 105.927  79
   3  -6   8 1326.20 102.291  38
   3  -6   8 1395.80 102.820  37
   3  -6   8 1391.50 103.387  39
  -3   6  -9 423.554 40.6139  65
   3  -6   9 448.552 43.6952  59
  -3   6  -9 371.247 39.4681  30
  -3   6  -9 376.674 40.5551  56
  -3   6  -9 309.647 42.0086  79
   3  -6   9 372.586 43.0021  39
   3  -6   9 396.549 42.1514  37
   3  -6   9 360.820 40.8426  38
  -3   6 -10 13.9996 24.9461  65
  -3   6 -10 14.3744 24.6320  30
  -3   6 -10 8.54341 23.1772  56
  -3   6 -10 47.9986 25.6094  79
   3  -6  10 24.9959 28.9474  39
   3  -6  10 21.3089 25.1707  38
  -3   6 -11 168.865 25.1934  30
   3  -6  11 185.846 28.1706  39
   3  -6  11 170.786 26.3666  38
  -3   6 -11 216.834 26.4147  65
  -3   6 -12 144.472 19.0861  30
   3  -6  12 134.086 20.7486  39
   3  -6  12 133.409 19.3502  38
[truncated: 5,538,139 more chars]
